# Supplementary material for: A Novel Quantification System Combining iTRAQ Technology and Multi-Omics Assessment to Predict Prognosis and Immunotherapy Efficacy in Colon Cancer
Source: Front Bioeng Biotechnol. 2022 Apr 4;10:862619. doi: 10.3389/fbioe.2022.862619 (PMC9014007; doi:10.3389/fbioe.2022.862619)
Supplement: Supplementary file 2 [file DataSheet1.XLSX]

## Sheet: sheet1
id	Accession	Description	GeneSymbol	pI	Protein IDs	Majority protein IDs	Number of proteins	Peptides	Razor + unique peptides	Unique peptides	Unique + razor sequence coverage [%]	Mol. weight [kDa]	Sequence length	Q-value	Score	Peptide IDs	Peptide is razor	Mod. peptide IDs	MS/MS IDs	Best MS/MS	Oxidation (M) site IDs	Oxidation (M) site positions	1N Area	1T Area	2N Area	2T Area	3N Area	3T Area	4N Area	4T Area	5N Area	5T Area	6N Area	6T Area	1N Normalized Area	1T Normalized Area	2N Normalized Area	2T Normalized Area	3N Normalized Area	3T Normalized Area	4N Normalized Area	4T Normalized Area	5N Normalized Area	5T Normalized Area	6N Normalized Area	6T Normalized Area	1T:1N	1T:1N State	2T:2N
0	A0A075B6I0	Immunoglobulin lambda variable 8-61 OS=Homo sapiens OX=9606 GN=IGLV8-61 PE=3 SV=7	Inappropriate ioctl for device	4.1	A0A075B6I0	A0A075B6I0	1	2	2	2	14.8	12.814	122	0	3.1338	13600;41668	True;True	14606;45475	62195;62196;62197;62198;187218	62195;187218	--	--	0.15306	0.098953	0.17301	0.17408	0.21898	0.18192	0.11922	0.12957	0.22966	0.26457	0.14386	0.12267	0.15306	0.098953	0.17301	0.17408	0.21898	0.18192	0.11922	0.12957	0.22966	0.26457	0.14386	0.12267	0.646	no	1.006
1	A0A075B6I9	Immunoglobulin lambda variable 7-46 OS=Homo sapiens OX=9606 GN=IGLV7-46 PE=3 SV=4	Inappropriate ioctl for device	7.3	A0A075B6I9;P04211	A0A075B6I9;P04211	2	1	1	1	7.7	12.468	117	0.0013438	1.8945	13601	TRUE	14607	62199;62200;62201;62202;62203;62204;62205;62206	62201	--	--	0.14308	0.087257	0.17049	0.14374	0.2895	0.19772	0.18613	0.10248	0.13466	0.21015	0.20879	0.11659	0.14308	0.087257	0.17049	0.14374	0.2895	0.19772	0.18613	0.10248	0.13466	0.21015	0.20879	0.11659	0.610	no	0.843
2	A0A075B6J9	Immunoglobulin lambda variable 2-18 OS=Homo sapiens OX=9606 GN=IGLV2-18 PE=3 SV=2	Inappropriate ioctl for device	4.4	A0A075B6J9	A0A075B6J9	1	1	1	1	11	12.412	118	0.0018975	1.7679	46543	TRUE	50778	212051	212051	--	--	0	0	0	0	0	0	0.19814	0.13929	0.18162	0.23169	0.13178	0.11749	0	0	0	0	0	0	0.19814	0.13929	0.18162	0.23169	0.13178	0.11749	--	no	--
3	A0A075B6K5	Immunoglobulin lambda variable 3-9 OS=Homo sapiens OX=9606 GN=IGLV3-9 PE=3 SV=1	Inappropriate ioctl for device	7.5	A0A075B6K5;P80748	A0A075B6K5;P80748	2	1	1	1	13.9	12.332	115	0	20.37	13602	TRUE	14608	62207;62208;62209;62210	62207	--	--	0.15084	0.16369	0.19296	0.20163	0.15797	0.13292	0.12489	0.11978	0.14582	0.24714	0.20846	0.15391	0.15084	0.16369	0.19296	0.20163	0.15797	0.13292	0.12489	0.11978	0.14582	0.24714	0.20846	0.15391	1.085	no	1.045
4	A0A0C4DH68	Immunoglobulin kappa variable 2-24 OS=Homo sapiens OX=9606 GN=IGKV2-24 PE=3 SV=1	Inappropriate ioctl for device	8.7	A0A0C4DH68;A0A075B6R9	A0A0C4DH68;A0A075B6R9	2	1	1	1	10.8	13.079	120	0	8.5225	13596	TRUE	14602	62166;62167;62168;62169;62170;62171;62172	62166	--	--	0.15385	0.11378	0.18748	0.17436	0.19133	0.1792	0.23828	0.15862	0.11749	0.1928	0.16768	0.12364	0.15385	0.11378	0.18748	0.17436	0.19133	0.1792	0.23828	0.15862	0.11749	0.1928	0.16768	0.12364	0.740	no	0.930
5	A2NJV5	Immunoglobulin kappa variable 2-29 OS=Homo sapiens OX=9606 GN=IGKV2-29 PE=3 SV=2	Inappropriate ioctl for device	7.4	A2NJV5;A0A075B6S2;P01614;A0A0A0MRZ7;A0A075B6S6;A0A075B6P5;A0A087WW87;P06310;P01615	A2NJV5;A0A075B6S2;P01614;A0A0A0MRZ7;A0A075B6S6;A0A075B6P5;A0A087WW87;P06310;P01615	9	2	2	2	20	13.085	120	0	84.088	13597;39338	True;True	14603;42967	62173;62174;62175;62176;62177;62178;62179;62180;62181;62182;62183;62184;176163;176164	62176;176164	--	--	0.13514	0.11323	0.21075	0.19912	0.17756	0.14887	0.15004	0.079346	0.15083	0.36558	0.15999	0.088813	0.13514	0.11323	0.21075	0.19912	0.17756	0.14887	0.15004	0.079346	0.15083	0.36558	0.15999	0.088813	0.838	no	0.945
6	A0A087WSY6	Immunoglobulin kappa variable 3D-15 OS=Homo sapiens OX=9606 GN=IGKV3D-15 PE=3 SV=6	Inappropriate ioctl for device	4.8	A0A087WSY6	A0A087WSY6	1	3	3	1	32.2	12.534	115	0	17.925	3630;3822;26820	True;True;True	3882;4088;28722	16506;16507;17283;17284;122250;122251	16506;17284;122250	--	--	0.14915	0.13758	0.18496	0.18581	0.18468	0.172	0.15891	0.1576	0.12502	0.28079	0.14047	0.13721	0.14915	0.13758	0.18496	0.18581	0.18468	0.172	0.15891	0.1576	0.12502	0.28079	0.14047	0.13721	0.922	no	1.005
7	A0A0A0MRZ8	Immunoglobulin kappa variable 3D-11 OS=Homo sapiens OX=9606 GN=IGKV3D-11 PE=3 SV=6	Inappropriate ioctl for device	4.9	A0A0A0MRZ8;P04433	A0A0A0MRZ8;P04433	2	3	2	2	26.1	12.625	115	0	4.7002	3632;3822;26816	True;False;True	3884;4088;28718	16509;17283;17284;122231;122232;122233;122234;122235;122236	16509;17284;122232	--	--	0.13604	0.16382	0.25603	0.19937	0.13759	0.10027	0.16253	0.11133	0.13028	0.22554	0.19626	0.1506	0.13604	0.16382	0.25603	0.19937	0.13759	0.10027	0.16253	0.11133	0.13028	0.22554	0.19626	0.1506	1.204	no	0.779
8	A0A0A0MS15	Immunoglobulin heavy variable 3-49 OS=Homo sapiens OX=9606 GN=IGHV3-49 PE=3 SV=1	Inappropriate ioctl for device	8.8	A0A0A0MS15	A0A0A0MS15	1	2	2	1	16.8	13.056	119	0.0059502	1.2655	15938;40528	True;True	17115;44254	72981;72982;181720;181721	72981;181720	--	--	0.14317	0.14065	0.15789	0.18356	0.22548	0.14835	0.18229	0.15535	0.15015	0.18454	0.20978	0.1409	0.14317	0.14065	0.15789	0.18356	0.22548	0.14835	0.18229	0.15535	0.15015	0.18454	0.20978	0.1409	0.982	no	1.163
9	A0A0A0MT89	Immunoglobulin kappa joining 1 OS=Homo sapiens OX=9606 GN=IGKJ1 PE=4 SV=2	Inappropriate ioctl for device	9.6	A0A0A0MT89	A0A0A0MT89	1	1	1	1	66.7	1.3936	12	0.0097053	1.0845	47856	TRUE	52165	218433;218434;218435	218435	--	--	0.13465	0.13789	0.15406	0.17732	0.22705	0.16903	0.18479	0.13407	0.12869	0.16336	0.16943	0.21966	0.13465	0.13789	0.15406	0.17732	0.22705	0.16903	0.18479	0.13407	0.12869	0.16336	0.16943	0.21966	1.024	no	1.151
10	A0A0B4J1U7	Immunoglobulin heavy variable 6-1 OS=Homo sapiens OX=9606 GN=IGHV6-1 PE=3 SV=1	Inappropriate ioctl for device	9.5	A0A0B4J1U7	A0A0B4J1U7	1	2	2	2	13.2	13.481	121	0.0022578	1.6922	15935;21596	True;True	17112;23189	72963;72964;72965;72966;99436;99437	72964;99437	--	--	0.1895	0.128	0.17856	0.2054	0.16908	0.13902	0.15379	0.11624	0.14057	0.29982	0.17181	0.11777	0.1895	0.128	0.17856	0.2054	0.16908	0.13902	0.15379	0.11624	0.14057	0.29982	0.17181	0.11777	0.675	no	1.150
11	A0A0B4J1V0	Immunoglobulin heavy variable 3-15 OS=Homo sapiens OX=9606 GN=IGHV3-15 PE=3 SV=1	Inappropriate ioctl for device	8.8	A0A0B4J1V0	A0A0B4J1V0	1	3	2	2	20.2	12.926	119	0.0083854	1.176	15939;32799;40397	False;True;True	17116;35586;44111	72983;72984;72985;72986;149396;149397;149398;149399;180989	72983;149397;180989	--	--	0.17006	0.12152	0.1757	0.19803	0.16799	0.1667	0.14412	0.16333	0.1321	0.22444	0.13232	0.14127	0.17006	0.12152	0.1757	0.19803	0.16799	0.1667	0.14412	0.16333	0.1321	0.22444	0.13232	0.14127	0.715	no	1.127
12	A0A0B4J1X5	Immunoglobulin heavy variable 3-74 OS=Homo sapiens OX=9606 GN=IGHV3-74 PE=3 SV=1	Inappropriate ioctl for device	8.8	A0A0B4J1X5;A0A0C4DH42;P01767	A0A0B4J1X5;A0A0C4DH42;P01767	3	3	1	1	6	12.839	117	1	-2	827;16240;32800	False;True;False	873;17429;35587;35588	3866;3867;3868;3869;3870;3871;74499;74500;74501;149400;149401;149402;149403	3870;74500;149402	0	102	0.14642	0.13028	0.18885	0.21944	0.19419	0.12082	0.17513	0.17261	0.1336	0.20407	0.19357	0.12102	0.14642	0.13028	0.18885	0.21944	0.19419	0.12082	0.17513	0.17261	0.1336	0.20407	0.19357	0.12102	0.890	no	1.162
13	A0A0B4J1Y9	Immunoglobulin heavy variable 3-72 OS=Homo sapiens OX=9606 GN=IGHV3-72 PE=3 SV=1	Inappropriate ioctl for device	8	A0A0B4J1Y9	A0A0B4J1Y9	1	3	3	2	24.4	13.203	119	0	2.9003	15939;32669;40527	True;True;True	17116;35444;44253	72983;72984;72985;72986;148757;181719	72983;148757;181719	--	--	0.14207	0.11189	0.19332	0.18313	0.21441	0.15387	0.15774	0.1222	0.14888	0.21086	0.16857	0.13723	0.14207	0.11189	0.19332	0.18313	0.21441	0.15387	0.15774	0.1222	0.14888	0.21086	0.16857	0.13723	0.788	no	0.947
14	P0DPI2	Glutamine amidotransferase-like class 1 domain-containing protein 3A, mitochondrial OS=Homo sapiens OX=9606 GN=GATD3A PE=1 SV=1	Inappropriate ioctl for device	8.4	P0DPI2;A0A0B4J2D5	P0DPI2;A0A0B4J2D5	2	9	9	9	37.7	28.17	268	0	150.22	11782;15152;17298;17299;21534;23630;32149;45205;47759	True;True;True;True;True;True;True;True;True	12673;16271;16272;18570;18571;23122;25347;34875;49332;52063	54143;54144;69355;69356;69357;69358;69359;69360;69361;69362;69363;79505;79506;79507;79508;79509;79510;79511;79512;79513;79514;79515;99148;99149;99150;99151;99152;99153;99154;99155;99156;99157;99158;99159;99160;108421;108422;108423;108424;146644;146645;146646;146647;146648;146649;146650;146651;146652;146653;205714;205715;217884;217885	54143;69355;79506;79515;99149;108424;146652;205714;217884	1	87	0.16713	0.11832	0.17105	0.2022	0.19705	0.13989	0.14292	0.2151	0.12477	0.20665	0.16719	0.14227	0.16713	0.11832	0.17105	0.2022	0.19705	0.13989	0.14292	0.2151	0.12477	0.20665	0.16719	0.14227	0.708	no	1.182
15	P01743	Immunoglobulin heavy variable 1-46 OS=Homo sapiens OX=9606 GN=IGHV1-46 PE=1 SV=2	Inappropriate ioctl for device	9.1	P01743;P01742;P0DP01;A0A0C4DH29;A0A0B4J2H0	P01743;P01742;P0DP01;A0A0C4DH29;A0A0B4J2H0	5	1	1	1	9.4	12.933	117	0	50.296	36915	TRUE	40355	166112;166113;166114;166115;166116;166117;166118	166113	--	--	0.16676	0.10903	0.1593	0.17694	0.22331	0.15999	0.16092	0.13638	0.1037	0.2161	0.23134	0.13678	0.16676	0.10903	0.1593	0.17694	0.22331	0.15999	0.16092	0.13638	0.1037	0.2161	0.23134	0.13678	0.654	no	1.111
16	A0A0C4DH25	Immunoglobulin kappa variable 3D-20 OS=Homo sapiens OX=9606 GN=IGKV3D-20 PE=3 SV=1	Inappropriate ioctl for device	4.2	A0A0C4DH25	A0A0C4DH25	1	3	1	1	7.8	12.515	116	0.0022539	1.6725	3823;13598;26817	False;False;True	4089;14604;28719	17285;17286;17287;62185;62186;62187;62188;62189;62190;62191;122237;122238;122239;122240	17285;62189;122238	--	--	0.13652	0.13836	0.20127	0.20012	0.17342	0.15031	0.15989	0.12312	0.14719	0.27741	0.18019	0.11219	0.13652	0.13836	0.20127	0.20012	0.17342	0.15031	0.15989	0.12312	0.14719	0.27741	0.18019	0.11219	1.013	no	0.994
17	A0A0C4DH31	Immunoglobulin heavy variable 1-18 OS=Homo sapiens OX=9606 GN=IGHV1-18 PE=3 SV=1	Inappropriate ioctl for device	9.1	A0A0C4DH31;P23083	A0A0C4DH31;P23083	2	1	1	1	9.4	12.82	117	0	11.116	36706	TRUE	40134	165313;165314;165315;165316	165316	--	--	0.1367	0.15869	0.15322	0.24099	0.1965	0.1139	0.19036	0.10305	0.077205	0.22045	0.2397	0.16923	0.1367	0.15869	0.15322	0.24099	0.1965	0.1139	0.19036	0.10305	0.077205	0.22045	0.2397	0.16923	1.161	no	1.573
18	A0A0C4DH34	Immunoglobulin heavy variable 4-28 OS=Homo sapiens OX=9606 GN=IGHV4-28 PE=3 SV=1	Inappropriate ioctl for device	9.6	A0A0C4DH34	A0A0C4DH34	1	2	1	1	7.7	13.124	117	0.0059599	1.2774	32505;46732	False;True	35271;50976	148063;148064;148065;148066;148067;212881	148067;212881	--	--	0	0	0	0	0	0	0.115	0.1229	0.18947	0.31555	0.14361	0.11347	0	0	0	0	0	0	0.115	0.1229	0.18947	0.31555	0.14361	0.11347	--	no	--
19	A0A0C4DH35	Probable non-functional immunoglobulin heavy variable 3-35 OS=Homo sapiens OX=9606 GN=IGHV3-35 PE=5 SV=1	Inappropriate ioctl for device	8.1	A0A0C4DH35	A0A0C4DH35	1	1	1	1	9.4	12.81	117	0	4.3598	829	TRUE	875	3874;3875;3876	3876	--	--	0.16148	0.11026	0.17036	0.1902	0.20832	0.15546	0.17181	0.14957	0.11157	0.17769	0.23366	0.13385	0.16148	0.11026	0.17036	0.1902	0.20832	0.15546	0.17181	0.14957	0.11157	0.17769	0.23366	0.13385	0.683	no	1.116
20	A0A0C4DH36	Probable non-functional immunoglobulin heavy variable 3-38 OS=Homo sapiens OX=9606 GN=IGHV3-38 PE=5 SV=1	Inappropriate ioctl for device	9.5	A0A0C4DH36	A0A0C4DH36	1	1	1	1	9.5	12.758	116	0.00096768	1.9841	32798	TRUE	35585	149394;149395	149394	--	--	0.15522	0.11852	0.18407	0.19705	0.18365	0.16149	0.16138	0.16541	0.14974	0.17806	0.19527	0.15014	0.15522	0.11852	0.18407	0.19705	0.18365	0.16149	0.16138	0.16541	0.14974	0.17806	0.19527	0.15014	0.764	no	1.071
21	A0A0C4DH38	Immunoglobulin heavy variable 5-51 OS=Homo sapiens OX=9606 GN=IGHV5-51 PE=3 SV=1	Inappropriate ioctl for device	8.4	A0A0C4DH38;A0A0J9YXX1	A0A0C4DH38;A0A0J9YXX1	2	2	2	2	24.8	12.674	117	0	20.513	15936;37832	True;True	17113;41341	72967;72968;72969;169728	72968;169728	--	--	0.14966	0.14319	0.1705	0.21016	0.17303	0.18538	0.11922	0.13778	0.14565	0.27987	0.17899	0.13849	0.14966	0.14319	0.1705	0.21016	0.17303	0.18538	0.11922	0.13778	0.14565	0.27987	0.17899	0.13849	0.957	no	1.233
22	P0DP08	Immunoglobulin heavy variable 4-38-2 OS=Homo sapiens OX=9606 GN=IGHV4-38-2 PE=3 SV=1	Inappropriate ioctl for device	9.6	P0DP08;P0DP06;A0A0C4DH41;P01825;P06331;P01824;A0A075B6R2;P0DP07;A0A087WSY4	P0DP08;P0DP06;A0A0C4DH41;P01825;P06331;P01824;A0A075B6R2;P0DP07;A0A087WSY4	9	3	3	2	26.5	13.016	117	0	158.89	28676;32505;46687	True;True;True	30718;35271;50929	130338;130339;130340;130341;148063;148064;148065;148066;148067;212670;212671;212672;212673;212674;212675;212676	130339;148067;212670	--	--	0.15444	0.10308	0.16395	0.19151	0.21619	0.15213	0.12569	0.10207	0.17958	0.33745	0.13266	0.099734	0.15444	0.10308	0.16395	0.19151	0.21619	0.15213	0.12569	0.10207	0.17958	0.33745	0.13266	0.099734	0.667	no	1.168
23	A0A0C4DH72	Immunoglobulin kappa variable 1-6 OS=Homo sapiens OX=9606 GN=IGKV1-6 PE=3 SV=1	Inappropriate ioctl for device	8.4	A0A0C4DH72;A0A0C4DH73;P04432;P01611;P01597	A0A0C4DH72;A0A0C4DH73;P04432;P01611;P01597	5	2	2	1	23.9	12.697	117	0	22.203	26813;31192	True;True	28715;33847	122219;122220;122221;122222;122223;122224;122225;142338;142339	122222;142339	--	--	0.15251	0.13778	0.17423	0.19745	0.14288	0.14679	0.18183	0.15267	0.14667	0.20693	0.17264	0.13876	0.15251	0.13778	0.17423	0.19745	0.14288	0.14679	0.18183	0.15267	0.14667	0.20693	0.17264	0.13876	0.903	no	1.133
24	A0A0J9YX35	Immunoglobulin heavy variable 3-64D OS=Homo sapiens OX=9606 GN=IGHV3-64D PE=3 SV=1	Inappropriate ioctl for device	8	A0A0J9YX35	A0A0J9YX35	1	2	2	2	18.8	12.822	117	0.00040104	2.3928	828;32801	True;True	874;35589	3872;3873;149404	3873;149404	2	102	0.14198	0.15229	0.16684	0.19515	0.18626	0.15747	0.16332	0.13831	0.16106	0.19381	0.1794	0.16411	0.14198	0.15229	0.16684	0.19515	0.18626	0.15747	0.16332	0.13831	0.16106	0.19381	0.1794	0.16411	1.073	no	1.170
25	A0AV96	RNA-binding protein 47 OS=Homo sapiens OX=9606 GN=RBM47 PE=1 SV=2	Inappropriate ioctl for device	7.8	A0AV96;Q8TBY0	A0AV96	2	16	16	15	33.7	64.098	593	0	61.785	7784;7833;8630;14409;14891;17581;20999;23393;23762;25209;33294;37183;40116;45948;46615;48469	True;True;True;True;True;True;True;True;True;True;True;True;True;True;True;True	8368;8421;9281;15470;15989;18873;22538;25096;25482;27007;36121;40644;43809;50152;50852;52814	36140;36141;36142;36143;36352;36353;36354;36355;40023;65818;65819;65820;67886;80934;96409;107224;107225;107226;109299;109300;115494;115495;115496;115497;115498;151331;151332;151333;167197;167198;179722;209447;209448;209449;209450;209451;209452;209453;209454;209455;209456;212348;212349;221155;221156	36142;36355;40023;65820;67886;80934;96409;107225;109299;115496;151331;167198;179722;209450;212348;221155	--	--	0.16207	0.14837	0.16925	0.19495	0.16652	0.16244	0.1399	0.18565	0.1697	0.20743	0.1561	0.13825	0.16207	0.14837	0.16925	0.19495	0.16652	0.16244	0.1399	0.18565	0.1697	0.20743	0.1561	0.13825	0.915	no	1.152
26	A0AVT1	Ubiquitin-like modifier-activating enzyme 6 OS=Homo sapiens OX=9606 GN=UBA6 PE=1 SV=1	Inappropriate ioctl for device	6.1	A0AVT1	A0AVT1	1	20	20	20	22.1	117.97	1052	0	56.567	1878;5718;12881;14004;16283;21063;23265;30518;31011;31362;32070;32182;33699;37234;40054;42879;43677;46655;49576;49671	True;True;True;True;True;True;True;True;True;True;True;True;True;True;True;True;True;True;True;True	1995;6124;13839;15036;17481;17482;22603;24961;32946;32947;33649;34027;34791;34911;36617;40698;43742;46797;47679;50894;53994;54099	8673;8674;26019;26020;26021;59086;59087;59088;63878;74720;74721;74722;74723;74724;74725;74726;74727;96690;106599;139297;139298;141593;141594;142982;142983;142984;142985;146295;146296;146775;146776;146777;146778;153015;153016;153017;167370;167371;167372;167373;167374;179467;179468;179469;179470;179471;192724;192725;192726;192727;192728;197687;212469;212470;226207;226208;226616;226617	8674;26020;59086;63878;74723;96690;106599;139298;141594;142984;146296;146776;153015;167372;179468;192728;197687;212469;226207;226616	3;4	492;998	0.14553	0.148	0.14551	0.21386	0.15881	0.17295	0.14044	0.22127	0.12713	0.19819	0.14241	0.16974	0.14553	0.148	0.14551	0.21386	0.15881	0.17295	0.14044	0.22127	0.12713	0.19819	0.14241	0.16974	1.017	no	1.470
27	A0FGR8	Extended synaptotagmin-2 OS=Homo sapiens OX=9606 GN=ESYT2 PE=1 SV=1	Inappropriate ioctl for device	9.8	A0FGR8	A0FGR8	1	14	13	13	19.9	102.36	921	0	46.618	508;1087;2105;3297;10726;13470;14289;19900;21459;21689;31971;43916;45591;46001	True;False;True;True;True;True;True;True;True;True;True;True;True;True	531;1147;2234;3541;11540;14464;15341;21340;23040;23292;34681;47930;49745;50209	2316;2317;2318;4909;4910;9710;9711;9712;9713;15081;15082;15083;49619;49620;61588;61589;65269;91324;91325;98816;98817;99928;99929;99930;99931;145747;145748;198887;198888;198889;198890;198891;207669;209649;209650;209651;209652	2317;4909;9713;15082;49619;61588;65269;91324;98816;99930;145747;198888;207669;209651	--	--	0.14722	0.15009	0.16336	0.19711	0.17207	0.16538	0.13722	0.23436	0.12488	0.18655	0.1537	0.15818	0.14722	0.15009	0.16336	0.19711	0.17207	0.16538	0.13722	0.23436	0.12488	0.18655	0.1537	0.15818	1.019	no	1.207
28	A0MZ66	Shootin-1 OS=Homo sapiens OX=9606 GN=SHTN1 PE=1 SV=4	Inappropriate ioctl for device	5	A0MZ66	A0MZ66	1	17	17	16	32	71.639	631	0	69.834	3901;14408;15605;20298;22756;23669;29006;29191;33418;33569;34685;35034;38049;38602;41531;42968;46640	True;True;True;True;True;True;True;True;True;True;True;True;True;True;True;True;True	4173;15469;16762;21759;24420;25386;31074;31265;36269;36448;37815;38250;41575;42166;45332;46895;50878	17590;17591;17592;17593;17594;17595;65815;65816;65817;71383;71384;71385;71386;71387;71388;93393;93394;93395;93396;104728;108933;108934;108935;131777;131778;131779;132664;132665;151870;151871;151872;151873;151874;151875;151876;152494;158488;170755;170756;173193;186718;186719;186720;186721;186722;193082;193083;193084;212413;212414	17591;65816;71385;93395;104728;108933;131779;132665;151870;152494;158488;170755;173193;186719;193083;212413	--	--	0.15179	0.13605	0.15263	0.17791	0.1766	0.19285	0.13529	0.20856	0.13161	0.18585	0.15422	0.17162	0.15179	0.13605	0.15263	0.17791	0.1766	0.19285	0.13529	0.20856	0.13161	0.18585	0.15422	0.17162	0.896	no	1.166
29	A1A5D9	BICD family-like cargo adapter 2 OS=Homo sapiens OX=9606 GN=BICDL2 PE=1 SV=2	Inappropriate ioctl for device	4.7	A1A5D9	A1A5D9	1	3	3	3	6.9	56.833	508	0	3.7879	4060;28203;36880	True;True;True	4346;30215;40318	18423;128284;165958;165959;165960	18423;128284;165958	--	--	0.15041	0.12881	0.15187	0.20306	0.17579	0.19006	0.13708	0.18989	0.17393	0.19009	0.13992	0.16909	0.15041	0.12881	0.15187	0.20306	0.17579	0.19006	0.13708	0.18989	0.17393	0.19009	0.13992	0.16909	0.856	no	1.337
30	A1L0T0	2-hydroxyacyl-CoA lyase 2 OS=Homo sapiens OX=9606 GN=ILVBL PE=1 SV=2	Inappropriate ioctl for device	8.2	A1L0T0	A1L0T0	1	11	11	11	29.4	67.867	632	0	108.39	438;5631;6101;8678;10933;18014;18188;28468;29171;31067;36175	True;True;True;True;True;True;True;True;True;True;True	460;6029;6542;9331;11759;19329;19509;30498;31245;33708;33709;39566	1919;1920;1921;1922;25571;25572;25573;25574;25575;27608;27609;40155;50513;50514;50515;82990;82991;83651;83652;129488;129489;129490;132588;132589;141818;141819;141820;141821;141822;163085	1919;25573;27609;40155;50514;82990;83651;129489;132588;141818;163085	5	138	0.15949	0.1265	0.15094	0.18774	0.17496	0.18906	0.13408	0.20256	0.15874	0.18762	0.14914	0.15736	0.15949	0.1265	0.15094	0.18774	0.17496	0.18906	0.13408	0.20256	0.15874	0.18762	0.14914	0.15736	0.793	no	1.244
31	A1L390	Pleckstrin homology domain-containing family G member 3 OS=Homo sapiens OX=9606 GN=PLEKHG3 PE=1 SV=1	Inappropriate ioctl for device	6.5	A1L390	A1L390	1	1	1	1	1.4	134.41	1219	0	5.9957	10281	TRUE	11036	47933	47933	--	--	0	0	0	0	0	0	0.13743	0.19437	0.18284	0.18429	0.14376	0.1573	0	0	0	0	0	0	0.13743	0.19437	0.18284	0.18429	0.14376	0.1573	--	no	--
32	A1X283	SH3 and PX domain-containing protein 2B OS=Homo sapiens OX=9606 GN=SH3PXD2B PE=1 SV=3	Inappropriate ioctl for device	9.1	A1X283	A1X283	1	10	10	8	12	101.58	911	0	26.343	2054;6996;9230;14383;18877;20127;31895;37215;38250;46847	True;True;True;True;True;True;True;True;True;True	2183;7526;9919;15442;20258;21578;34602;40678;41785;51097	9446;9447;9448;9449;32628;42803;42804;42805;42806;65713;65714;86661;92626;145428;145429;145430;167292;171816;213379	9447;32628;42804;65714;86661;92626;145428;167292;171816;213379	--	--	0.13705	0.16331	0.13214	0.21778	0.14098	0.20135	0.1273	0.22172	0.11748	0.19959	0.12831	0.20174	0.13705	0.16331	0.13214	0.21778	0.14098	0.20135	0.1273	0.22172	0.11748	0.19959	0.12831	0.20174	1.192	no	1.648
33	A2RRP1	Neuroblastoma-amplified sequence OS=Homo sapiens OX=9606 GN=NBAS PE=1 SV=2	Inappropriate ioctl for device	5.8	A2RRP1	A2RRP1	1	19	19	19	9.1	268.57	2371	0	43.265	838;4289;10095;11949;17063;18032;20566;24262;25895;26501;32539;35204;37123;39594;45514;45673;46848;48714;49335	True;True;True;True;True;True;True;True;True;True;True;True;True;True;True;True;True;True;True	885;4589;10834;12849;18325;19348;22046;26014;27736;28386;35308;38471;40579;43242;49661;49835;51098;53074;53737	3896;3897;20124;20125;47083;54695;54696;54697;54698;78043;83050;94626;111468;118338;120923;120924;148203;159244;166986;177290;177291;207276;207966;213380;222418;222419;225258;225259	3897;20124;47083;54697;78043;83050;94626;111468;118338;120923;148203;159244;166986;177290;207276;207966;213380;222418;225258	--	--	0.15249	0.15211	0.15742	0.19536	0.1729	0.17282	0.14008	0.205	0.14446	0.20062	0.14404	0.15575	0.15249	0.15211	0.15742	0.19536	0.1729	0.17282	0.14008	0.205	0.14446	0.20062	0.14404	0.15575	0.998	no	1.241
34	A3KMH1	von Willebrand factor A domain-containing protein 8 OS=Homo sapiens OX=9606 GN=VWA8 PE=1 SV=2	Inappropriate ioctl for device	7.4	A3KMH1	A3KMH1	1	28	28	28	17.2	214.82	1905	0	99.41	1566;5662;6455;7480;9498;10272;10636;11792;11931;12876;13137;16449;19696;21453;27085;28638;29098;29302;32386;32972;35825;36930;37525;37665;37972;45754;46012;49329	True;True;True;True;True;True;True;True;True;True;True;True;True;True;True;True;True;True;True;True;True;True;True;True;True;True;True;True	1660;6062;6908;8046;10205;11027;11442;12683;12831;13834;14108;17675;21123;23034;28994;30676;31169;31381;35143;35780;39194;40372;41010;41160;41493;49947;50221;53731	7145;25797;25798;25799;25800;25801;28992;28993;28994;34832;34833;34834;34835;44075;44076;47912;47913;47914;49253;49254;54177;54646;59074;59075;59076;59077;60152;75476;75477;75478;90253;90254;90255;98760;123682;123683;130206;132168;132169;133166;133167;133168;133169;147597;147598;147599;147600;150127;161793;166155;166156;168490;168491;169006;169007;169008;169009;170269;208338;208339;208340;209677;…	7145;25800;28992;34832;44076;47912;49253;54177;54646;59077;60152;75476;90255;98760;123682;130206;132169;133167;147599;150127;161793;166155;168491;169006;170269;208340;209677;225228	--	--	0.14435	0.12016	0.15419	0.1958	0.17023	0.20481	0.13733	0.2194	0.14252	0.22553	0.13466	0.13542	0.14435	0.12016	0.15419	0.1958	0.17023	0.20481	0.13733	0.2194	0.14252	0.22553	0.13466	0.13542	0.832	no	1.270
35	A3KN83	Protein strawberry notch homolog 1 OS=Homo sapiens OX=9606 GN=SBNO1 PE=1 SV=1	Inappropriate ioctl for device	8	A3KN83;Q9Y2G9	A3KN83	2	4	4	4	3.6	154.31	1393	0	5.9376	17384;34047;47135;47199	True;True;True;True	18667;37042;51408;51478	79908;79909;79910;79911;79912;154516;154517;215555;215863	79908;154517;215555;215863	--	--	0.15133	0.15418	0.17404	0.19422	0.14997	0.18514	0.13698	0.19745	0.14919	0.20171	0.12737	0.15935	0.15133	0.15418	0.17404	0.19422	0.14997	0.18514	0.13698	0.19745	0.14919	0.20171	0.12737	0.15935	1.019	no	1.116
36	A4D1E9	GTP-binding protein 10 OS=Homo sapiens OX=9606 GN=GTPBP10 PE=1 SV=1	Inappropriate ioctl for device	9.5	A4D1E9	A4D1E9	1	5	5	5	17.3	42.932	387	0	14.666	5419;20666;25945;40140;42841	True;True;True;True;True	5792;22149;27787;43835;46759	24713;24714;24715;24716;24717;94937;118545;179830;192571;192572	24714;94937;118545;179830;192571	--	--	0.13709	0.12454	0.13643	0.20639	0.16011	0.22514	0.13704	0.25606	0.10948	0.21088	0.1282	0.15924	0.13709	0.12454	0.13643	0.20639	0.16011	0.22514	0.13704	0.25606	0.10948	0.21088	0.1282	0.15924	0.908	no	1.513
37	A4D1P6	WD repeat-containing protein 91 OS=Homo sapiens OX=9606 GN=WDR91 PE=1 SV=2	Inappropriate ioctl for device	6.6	A4D1P6	A4D1P6	1	2	2	2	3.2	83.343	747	0	9.7987	26875;42023	True;True	28777;45879	122486;188895;188896	122486;188895	--	--	0.15318	0.18696	0.13351	0.26044	0.13241	0.13349	0.22498	0.14212	0.12076	0.1798	0.15435	0.17799	0.15318	0.18696	0.13351	0.26044	0.13241	0.13349	0.22498	0.14212	0.12076	0.1798	0.15435	0.17799	1.221	no	1.951
38	A4D1S5	Ras-related protein Rab-19 OS=Homo sapiens OX=9606 GN=RAB19 PE=1 SV=2	Inappropriate ioctl for device	6.5	A4D1S5	A4D1S5	1	2	2	2	10.6	24.4	217	0.00039193	2.1395	20094;48502	True;True	21543;52851	92379;221323	92379;221323	--	--	0	0	0	0	0	0	0.13636	0.21623	0.17916	0.15697	0.15136	0.15992	0	0	0	0	0	0	0.13636	0.21623	0.17916	0.15697	0.15136	0.15992	--	no	--
39	A4D1U4	DENN domain-containing protein 11 OS=Homo sapiens OX=9606 GN=DENND11 PE=1 SV=1	Inappropriate ioctl for device	5	A4D1U4	A4D1U4	1	1	1	1	3.1	51.445	455	0.00020222	2.4794	39722	TRUE	43379	177781	177781	--	--	0.14614	0.15361	0.1533	0.20313	0.14969	0.19413	0	0	0	0	0	0	0.14614	0.15361	0.1533	0.20313	0.14969	0.19413	0	0	0	0	0	0	1.051	no	1.325
40	A5D8V6	Vacuolar protein sorting-associated protein 37C OS=Homo sapiens OX=9606 GN=VPS37C PE=1 SV=2	Inappropriate ioctl for device	4.9	A5D8V6	A5D8V6	1	1	1	1	3.4	38.658	355	0	5.3507	31894	TRUE	34601	145425;145426;145427	145427	--	--	0.16131	0.14199	0.16618	0.18857	0.1599	0.18205	0.12881	0.17971	0.16755	0.19707	0.13761	0.18924	0.16131	0.14199	0.16618	0.18857	0.1599	0.18205	0.12881	0.17971	0.16755	0.19707	0.13761	0.18924	0.880	no	1.135
41	A5YKK6	CCR4-NOT transcription complex subunit 1 OS=Homo sapiens OX=9606 GN=CNOT1 PE=1 SV=2	Inappropriate ioctl for device	7.1	A5YKK6	A5YKK6	1	24	24	24	11.6	266.94	2376	0	82.495	1242;4055;5029;6263;9366;10140;10688;11774;11870;16002;16323;16749;20359;22273;22958;23961;27577;31861;31920;31985;38040;38275;38733;43839	True;True;True;True;True;True;True;True;True;True;True;True;True;True;True;True;True;True;True;True;True;True;True;True	1307;4341;5379;6708;10066;10887;11498;12664;12767;17181;17539;17994;21822;23912;24631;25689;29552;34567;34627;34696;41565;41811;42327;47850	5467;18400;18401;22981;22982;22983;22984;22985;22986;22987;28214;28215;43526;43527;43528;47256;47257;49408;54093;54094;54095;54430;54431;54432;54433;73537;73538;74939;74940;74941;74942;76812;93729;93730;93731;102454;102455;105578;110127;110128;110129;110130;125832;145275;145276;145277;145566;145567;145816;145817;170519;170520;171933;173798;198481	5467;18401;22983;28215;43526;47256;49408;54093;54430;73537;74942;76812;93731;102455;105578;110129;125832;145276;145566;145816;170519;171933;173798;198481	--	--	0.14055	0.14727	0.15111	0.20878	0.16732	0.19167	0.13688	0.21098	0.13901	0.21439	0.13821	0.15763	0.14055	0.14727	0.15111	0.20878	0.16732	0.19167	0.13688	0.21098	0.13901	0.21439	0.13821	0.15763	1.048	no	1.382
42	A5YM69	Rho guanine nucleotide exchange factor 35 OS=Homo sapiens OX=9606 GN=ARHGEF35 PE=1 SV=1	Inappropriate ioctl for device	4	A5YM69	A5YM69	1	4	1	1	3.5	53.286	484	0.00040088	2.3877	849;10240;17423;39343	True;False;False;False	896;10994;18709;42973	3920;47735;47736;80102;176178;176179	3920;47735;80102;176178	--	--	0	0	0	0	0	0	0.11478	0.25072	0.15953	0.19417	0.13554	0.14525	0	0	0	0	0	0	0.11478	0.25072	0.15953	0.19417	0.13554	0.14525	--	no	--
43	A6NC98	Coiled-coil domain-containing protein 88B OS=Homo sapiens OX=9606 GN=CCDC88B PE=1 SV=1	Inappropriate ioctl for device	4.8	A6NC98	A6NC98	1	2	2	2	2	164.81	1476	0	5.3859	270;28357	True;True	278;30379	1143;128908	1143;128908	--	--	0.12393	0.11233	0.15276	0.22462	0.14802	0.23833	0	0	0	0	0	0	0.12393	0.11233	0.15276	0.22462	0.14802	0.23833	0	0	0	0	0	0	0.906	no	1.470
44	A6NDG6	Glycerol-3-phosphate phosphatase OS=Homo sapiens OX=9606 GN=PGP PE=1 SV=1	Inappropriate ioctl for device	5.9	A6NDG6	A6NDG6	1	4	4	4	15	34.006	321	0	23.516	14837;25491;33394;41271	True;True;True;True	15931;27307;36237;45052	67639;67640;67641;116763;116764;151758;185565;185566;185567;185568;185569;185570;185571	67640;116764;151758;185566	--	--	0.13938	0.13314	0.14497	0.22383	0.14915	0.19969	0.1355	0.23288	0.11636	0.19149	0.13497	0.1888	0.13938	0.13314	0.14497	0.22383	0.14915	0.19969	0.1355	0.23288	0.11636	0.19149	0.13497	0.1888	0.955	no	1.544
45	A6NDU8	UPF0600 protein C5orf51 OS=Homo sapiens OX=9606 GN=C5orf51 PE=1 SV=1	Inappropriate ioctl for device	4.9	A6NDU8	A6NDU8	1	1	1	1	4.8	33.62	294	0	3.6237	10020	TRUE	10756	46728	46728	--	--	0.20892	0.12282	0.1646	0.19708	0.14138	0.1652	0	0	0	0	0	0	0.20892	0.12282	0.1646	0.19708	0.14138	0.1652	0	0	0	0	0	0	0.588	no	1.197
46	A6NG13	Alpha-1,3-mannosyl-glycoprotein 4-beta-N-acetylglucosaminyltransferase-like protein MGAT4D OS=Homo sapiens OX=9606 GN=MGAT4D PE=2 SV=3	Inappropriate ioctl for device	10.1	A6NG13	A6NG13	1	1	1	1	1.9	43.743	374	1	-2	12520	TRUE	13459	57707	57707	6	310	0.14652	0.12898	0.15583	0.19939	0.16633	0.20296	0	0	0	0	0	0	0.14652	0.12898	0.15583	0.19939	0.16633	0.20296	0	0	0	0	0	0	0.880	no	1.280
47	P36268	Inactive glutathione hydrolase 2 OS=Homo sapiens OX=9606 GN=GGT2 PE=1 SV=3	Inappropriate ioctl for device	7.6	P36268;P19440;A6NGU5;Q14390;B5MD39	P36268;P19440;A6NGU5	5	4	4	4	7.4	61.77	569	0	13.151	13858;15283;17609;31606	True;True;True;True	14881;16413;18902;34290	63283;69899;69900;81050;143998	63283;69900;81050;143998	--	--	0.16016	0.1281	0.1596	0.2087	0.17696	0.16648	0.12844	0.15138	0.25816	0.17698	0.14002	0.1302	0.16016	0.1281	0.1596	0.2087	0.17696	0.16648	0.12844	0.15138	0.25816	0.17698	0.14002	0.1302	0.800	no	1.308
48	A6NHQ2	rRNA/tRNA 2'-O-methyltransferase fibrillarin-like protein 1 OS=Homo sapiens OX=9606 GN=FBLL1 PE=3 SV=2	Inappropriate ioctl for device	11	A6NHQ2	A6NHQ2	1	2	1	1	3.3	34.803	334	0	2.9558	21721;41990	False;True	23328;45842	100083;188751;188752;188753;188754;188755;188756;188757	100083;188751	--	--	0.13981	0.15892	0.13318	0.18762	0.16849	0.21737	0.15115	0.27786	0.06923	0.20642	0.12611	0.1654	0.13981	0.15892	0.13318	0.18762	0.16849	0.21737	0.15115	0.27786	0.06923	0.20642	0.12611	0.1654	1.137	no	1.409
49	A6NHR9	Structural maintenance of chromosomes flexible hinge domain-containing protein 1 OS=Homo sapiens OX=9606 GN=SMCHD1 PE=1 SV=2	Inappropriate ioctl for device	7.3	A6NHR9;REV__P12259	A6NHR9	2	21	21	21	13.1	226.37	2005	0	78.712	11;7319;9530;9663;15832;16314;16954;18966;19939;20266;28006;29657;33572;37738;38347;38369;41991;42633;46172;46713;48598	True;True;True;True;True;True;True;True;True;True;True;True;True;True;True;True;True;True;True;True;True	9;7873;10241;10381;17005;17527;18209;20354;21379;21724;29999;31757;36451;41236;41889;41913;45843;46529;50383;50956;52953	26;34049;44221;45313;45314;45315;72447;74882;77618;77619;87017;87018;91589;91590;93268;127538;135452;135453;152504;169238;169239;169240;172214;172264;188758;191093;210305;212793;212794;221682	26;34049;44221;45313;72447;74882;77619;87018;91590;93268;127538;135452;152504;169238;172214;172264;188758;191093;210305;212794;221682	--	--	0.14994	0.16581	0.14918	0.18659	0.16835	0.16915	0.14371	0.18609	0.13199	0.20944	0.1469	0.15869	0.14994	0.16581	0.14918	0.18659	0.16835	0.16915	0.14371	0.18609	0.13199	0.20944	0.1469	0.15869	1.106	no	1.251
50	P14598	Neutrophil cytosol factor 1 OS=Homo sapiens OX=9606 GN=NCF1 PE=1 SV=4	Inappropriate ioctl for device	9.5	P14598;A6NI72;A8MVU1	P14598;A6NI72;A8MVU1	3	5	5	5	14.9	44.681	390	0	16.861	10422;13752;18104;20130;39429	True;True;True;True;True	11193;11194;14772;19422;21582;43064	48457;48458;62866;62867;83329;83330;83331;83332;92668;92669;176440;176441;176442;176443	48458;62867;83331;92669;176442	7	57	0.16543	0.15601	0.13359	0.23088	0.15748	0.14612	0.15401	0.1815	0.15605	0.2272	0.14967	0.13368	0.16543	0.15601	0.13359	0.23088	0.15748	0.14612	0.15401	0.1815	0.15605	0.2272	0.14967	0.13368	0.943	no	1.728
51	A6NIH7	Protein unc-119 homolog B OS=Homo sapiens OX=9606 GN=UNC119B PE=1 SV=1	Inappropriate ioctl for device	5.4	A6NIH7	A6NIH7	1	2	2	2	8	28.136	251	0	2.6994	27290;36824	True;True	29225;40260	124578;124579;165739	124579;165739	--	--	0.14673	0.17227	0.14757	0.17855	0.15802	0.19686	0.12592	0.25878	0.11717	0.20381	0.13952	0.15481	0.14673	0.17227	0.14757	0.17855	0.15802	0.19686	0.12592	0.25878	0.11717	0.20381	0.13952	0.15481	1.174	no	1.210
52	A6NKT7	RanBP2-like and GRIP domain-containing protein 3 OS=Homo sapiens OX=9606 GN=RGPD3 PE=3 SV=2	Inappropriate ioctl for device	6.3	A6NKT7;Q7Z3J3	A6NKT7;Q7Z3J3	2	17	1	1	0.7	197.48	1758	0	2.6938	9023;12645;13882;19073;20325;23041;25260;25312;26840;27197;27871;32640;37500;40792;47415;48193;49347	False;False;False;False;True;False;False;False;False;False;False;False;False;False;False;False;False	9693;13595;14907;20464;21786;24718;27059;27116;28742;29109;29857;35413;40981;44544;51700;52527;53749	41811;41812;41813;41814;41815;41816;58254;58255;63386;63387;63388;63389;87471;93543;93544;93545;93546;93547;93548;93549;105833;115737;115738;115739;115925;115926;122295;122296;122297;122298;124047;124048;124049;124050;127042;148624;168380;168381;183051;183052;216636;216637;219855;219856;219857;225311;225312	41814;58255;63386;87471;93544;105833;115739;115925;122297;124049;127042;148624;168380;183052;216636;219856;225311	--	--	0.14378	0.13643	0.15189	0.18739	0.14861	0.22638	0.13828	0.22601	0.12863	0.22325	0.1259	0.16325	0.14378	0.13643	0.15189	0.18739	0.14861	0.22638	0.13828	0.22601	0.12863	0.22325	0.1259	0.16325	0.949	no	1.234
53	A8K7I4	Calcium-activated chloride channel regulator 1 OS=Homo sapiens OX=9606 GN=CLCA1 PE=1 SV=3	Inappropriate ioctl for device	6.3	A8K7I4	A8K7I4	1	40	40	39	47.4	100.22	914	0	323.31	1280;3532;3588;3692;4850;4851;5227;7462;14406;19931;19932;21472;21734;23551;23785;23963;27544;29903;30983;30984;32861;32862;33977;34015;34016;35162;36476;39620;39621;39622;41995;42538;42704;43077;43078;46657;47584;47606;48399;49345	True;True;True;True;True;True;True;True;True;True;True;True;True;True;True;True;True;True;True;True;True;True;True;True;True;True;True;True;True;True;True;True;True;True;True;True;True;True;True;True	1346;3781;3782;3839;3945;5188;5189;5590;8027;15467;21371;21372;23054;23341;25260;25261;25505;25691;29516;32052;32053;33619;33620;35656;35657;36958;36959;37002;37003;37004;38416;38417;39887;43269;43270;43271;45849;46425;46611;46612;47015;47016;50896;51878;51900;52739;53747	5589;5590;5591;5592;5593;5594;5595;5596;5597;5598;5599;5600;5601;5602;5603;5604;5605;5606;5607;5608;5609;5610;5611;5612;5613;5614;5615;5616;5617;5618;5619;5620;5621;5622;5623;5624;5625;5626;5627;5628;5629;5630;16051;16052;16053;16054;16055;16056;16057;16058;16059;16060;16061;16062;16063;16064;16065;16066;16388;16709;16710;16711;16712;16713;16714;22236;22237;22238;22239;22240;22241;22242;23999;240…	5616;16057;16388;16710;22237;22241;23999;34771;65810;91515;91561;98895;100133;107761;109369;110132;125717;136475;141478;141484;149639;149694;154249;154385;154392;159024;164057;177413;177415;177416;188794;190729;191673;193831;193842;212472;217268;217347;220882;225299	8;9;10	238;288;550	0.31402	0.07317	0.16287	0.11931	0.22103	0.09146	0.15719	0.11853	0.29056	0.11885	0.18416	0.11532	0.31402	0.07317	0.16287	0.11931	0.22103	0.09146	0.15719	0.11853	0.29056	0.11885	0.18416	0.11532	0.233	down	0.733
54	Q5T2W1	Na(+)/H(+) exchange regulatory cofactor NHE-RF3 OS=Homo sapiens OX=9606 GN=PDZK1 PE=1 SV=2	Inappropriate ioctl for device	5.2	Q5T2W1;A8MUH7	Q5T2W1;A8MUH7	2	2	2	2	4.2	57.129	519	0.0054456	1.3321	5889;16115	True;True	6311;17300	26761;74001	26761;74001	--	--	0	0	0	0	0	0	0.11632	0.15908	0.23494	0.18123	0.16572	0.14272	0	0	0	0	0	0	0.11632	0.15908	0.23494	0.18123	0.16572	0.14272	--	no	--
55	P62308	Small nuclear ribonucleoprotein G OS=Homo sapiens OX=9606 GN=SNRPG PE=1 SV=1	Inappropriate ioctl for device	9.4	P62308;A8MWD9	P62308;A8MWD9	2	4	4	4	35.5	8.496	76	0	17.14	1683;16403;16404;18787	True;True;True;True	1783;17624;17625;17626;17627;20165	7560;7561;7562;75300;75301;75302;75303;75304;75305;75306;75307;75308;75309;75310;75311;75312;75313;75314;86243;86244	7560;75301;75312;86243	11	69	0.14465	0.14776	0.14717	0.17766	0.16967	0.22562	0.13269	0.19265	0.13411	0.21134	0.13696	0.15961	0.14465	0.14776	0.14717	0.17766	0.16967	0.22562	0.13269	0.19265	0.13411	0.21134	0.13696	0.15961	1.022	no	1.207
56	A8MXV4	Nucleoside diphosphate-linked moiety X motif 19 OS=Homo sapiens OX=9606 GN=NUDT19 PE=1 SV=1	Inappropriate ioctl for device	7.7	A8MXV4	A8MXV4	1	5	5	5	17.1	42.233	375	0	6.5839	8068;12653;18374;24106;36441	True;True;True;True;True	8677;13603;19709;25846;39849	37501;37502;37503;37504;37505;58284;58285;84466;110655;110656;110657;110658;163934;163935	37501;58284;84466;110657;163934	--	--	0.15113	0.1495	0.14044	0.18787	0.163	0.20427	0.13862	0.21077	0.13349	0.21056	0.14028	0.15489	0.15113	0.1495	0.14044	0.18787	0.163	0.20427	0.13862	0.21077	0.13349	0.21056	0.14028	0.15489	0.989	no	1.338
57	B0I1T2	Unconventional myosin-Ig OS=Homo sapiens OX=9606 GN=MYO1G PE=1 SV=2	Inappropriate ioctl for device	8.9	B0I1T2	B0I1T2	1	12	11	11	13.6	116.44	1018	0	25.95	468;5417;5418;7361;7911;18551;25169;26188;27233;31402;32675;44435	True;True;True;False;True;True;True;True;True;True;True;True	492;5790;5791;7921;8505;19907;26967;28053;29146;34072;35451;48489	2132;2133;24711;24712;34371;36774;36775;36776;85267;85268;115393;119577;119578;124212;124213;143158;148778;201807;201808;201809;201810	2132;24711;24712;34371;36774;85268;115393;119578;124213;143158;148778;201807	--	--	0.15939	0.16752	0.14073	0.19917	0.1801	0.14958	0.15755	0.18535	0.14378	0.2092	0.13672	0.14425	0.15939	0.16752	0.14073	0.19917	0.1801	0.14958	0.15755	0.18535	0.14378	0.2092	0.13672	0.14425	1.051	no	1.415
58	B1ANS9	WD repeat-containing protein 64 OS=Homo sapiens OX=9606 GN=WDR64 PE=2 SV=1	Inappropriate ioctl for device	8.3	B1ANS9	B1ANS9	1	1	1	1	1	123.63	1081	1	-2	27453	TRUE	29419	125356	125356	12;13	11;15	0	0	0	0	0	0	0.098252	0.081153	0.19955	0.060903	0.20211	0.35803	0	0	0	0	0	0	0.098252	0.081153	0.19955	0.060903	0.20211	0.35803	--	no	--
59	P0CG08	Golgi pH regulator B OS=Homo sapiens OX=9606 GN=GPR89B PE=1 SV=1	Inappropriate ioctl for device	9.6	P0CG08;B7ZAQ6	P0CG08;B7ZAQ6	2	2	2	2	5.1	52.916	455	0.0015291	1.8317	27059;33044	True;True	28967;35861	123577;150489	123577;150489	--	--	0.15514	0.13473	0.16572	0.20375	0.13598	0.20467	0.15237	0.20311	0.13633	0.20066	0.14583	0.1617	0.15514	0.13473	0.16572	0.20375	0.13598	0.20467	0.15237	0.20311	0.13633	0.20066	0.14583	0.1617	0.868	no	1.229
60	C4AMC7	Putative WAS protein family homolog 3 OS=Homo sapiens OX=9606 GN=WASH3P PE=1 SV=2	Inappropriate ioctl for device	5.2	C4AMC7;Q6VEQ5;Q9NQA3;A8K0Z3;A8MWX3	C4AMC7;Q6VEQ5;Q9NQA3;A8K0Z3	5	6	6	6	17.9	49.994	463	0	13.282	3853;16491;25114;27952;30667;49549	True;True;True;True;True;True	4119;17720;26910;29943;33163;53966	17425;17426;75659;115127;115128;115129;115130;115131;127341;127342;139916;226093	17425;75659;115129;127342;139916;226093	14	6	0.15053	0.13853	0.15618	0.19169	0.16426	0.18721	0.13824	0.21411	0.12394	0.20736	0.1455	0.14665	0.15053	0.13853	0.15618	0.19169	0.16426	0.18721	0.13824	0.21411	0.12394	0.20736	0.1455	0.14665	0.920	no	1.227
61	C9JLW8	Mapk-regulated corepressor-interacting protein 1 OS=Homo sapiens OX=9606 GN=MCRIP1 PE=1 SV=1	Inappropriate ioctl for device	9.9	C9JLW8	C9JLW8	1	3	3	3	39.2	10.92	97	0	4.3958	12909;16207;38847	True;True;True	13869;17394;42448	59187;74346;74347;74348;174255;174256	59187;74346;174256	--	--	0.16153	0.14403	0.1603	0.19354	0.15211	0.18267	0.14267	0.21859	0.12127	0.2129	0.13803	0.16548	0.16153	0.14403	0.1603	0.19354	0.15211	0.18267	0.14267	0.21859	0.12127	0.2129	0.13803	0.16548	0.892	no	1.207
87	E7ETH6	Zinc finger protein 587B OS=Homo sapiens OX=9606 GN=ZNF587B PE=1 SV=1	Inappropriate ioctl for device	8.5	E7ETH6	E7ETH6	1	1	1	1	2	45.541	402	0.0051086	1.3761	29901	TRUE	32049	136461;136462;136463;136464;136465;136466	136463	61	1	0.17115	0.12474	0.33612	0.18437	0.085057	0.10286	0.13927	0.109	0.2099	0.17841	0.22928	0.13412	0.17115	0.12474	0.33612	0.18437	0.085057	0.10286	0.13927	0.109	0.2099	0.17841	0.22928	0.13412	0.729	no	0.549
88	E9PAV3	Nascent polypeptide-associated complex subunit alpha, muscle-specific form OS=Homo sapiens OX=9606 GN=NACA PE=1 SV=1	Inappropriate ioctl for device	10.3	E9PAV3;Q13765;Q9BZK3	E9PAV3;Q13765	3	5	5	5	3.4	205.42	2078	0	61.242	5901;19340;31686;32344;38756	True;True;True;True;True	6325;6326;20747;34373;35099;35100;42351	26798;26799;26800;26801;26802;26803;26804;26805;88638;88639;88640;88641;88642;88643;88644;88645;88646;88647;88648;88649;88650;88651;144461;144462;144463;144464;144465;144466;147465;147466;147467;147468;173909;173910;173911;173912;173913;173914;173915;173916;173917	26798;88650;144463;147468;173911	62;63;64	2048;2074;2078	0.14292	0.14034	0.14715	0.19258	0.16271	0.21841	0.1376	0.2239	0.11472	0.20073	0.13728	0.17914	0.14292	0.14034	0.14715	0.19258	0.16271	0.21841	0.1376	0.2239	0.11472	0.20073	0.13728	0.17914	0.982	no	1.309
89	E9PRG8	Uncharacterized protein C11orf98 OS=Homo sapiens OX=9606 GN=C11orf98 PE=4 SV=2	Inappropriate ioctl for device	12.1	E9PRG8	E9PRG8	1	2	2	2	21.1	14.234	123	0	3.6084	40207;46960	True;True	43906;51223	180099;214617	180099;214617	--	--	0	0	0	0	0	0	0.15312	0.17197	0.1202	0.2263	0.18151	0.1469	0	0	0	0	0	0	0.15312	0.17197	0.1202	0.2263	0.18151	0.1469	--	no	--
90	K7EJ46	Small integral membrane protein 22 OS=Homo sapiens OX=9606 GN=SMIM22 PE=1 SV=2	Inappropriate ioctl for device	6.5	K7EJ46	K7EJ46	1	1	1	1	20.5	9.2487	83	0	3.0207	4331	TRUE	4635	20283;20284	20284	--	--	0.17202	0.11659	0.19046	0.18457	0.1648	0.17156	0.11834	0.19732	0.22085	0.21665	0.13499	0.11185	0.17202	0.11659	0.19046	0.18457	0.1648	0.17156	0.11834	0.19732	0.22085	0.21665	0.13499	0.11185	0.678	no	0.969
91	L0R6Q1	SLC35A4 upstream open reading frame protein OS=Homo sapiens OX=9606 GN=SLC35A4 PE=3 SV=1	Inappropriate ioctl for device	8.5	L0R6Q1	L0R6Q1	1	6	6	6	55.3	11.133	103	0	12.548	567;6204;7910;15015;26264;36327	True;True;True;True;True;True	592;6647;8504;16129;28133;39728	2506;27982;36772;36773;68761;119946;163497;163498	2506;27982;36773;68761;119946;163497	--	--	0.16969	0.13153	0.15375	0.17673	0.18647	0.17601	0.14131	0.24885	0.114	0.19483	0.15766	0.1516	0.16969	0.13153	0.15375	0.17673	0.18647	0.17601	0.14131	0.24885	0.114	0.19483	0.15766	0.1516	0.775	no	1.149
92	O00115	Deoxyribonuclease-2-alpha OS=Homo sapiens OX=9606 GN=DNASE2 PE=1 SV=2	Inappropriate ioctl for device	8.1	O00115	O00115	1	4	4	4	11.1	39.58	360	0	5.2706	1233;2383;15233;38411	True;True;True;True	1298;2530;16357;41956	5432;5433;5434;5435;5436;11093;11094;69710;172395;172396	5433;11094;69710;172396	--	--	0.17748	0.15451	0.11944	0.18085	0.15881	0.18659	0.14492	0.2254	0.10615	0.18092	0.12823	0.16249	0.17748	0.15451	0.11944	0.18085	0.15881	0.18659	0.14492	0.2254	0.10615	0.18092	0.12823	0.16249	0.871	no	1.514
93	O00116	Alkyldihydroxyacetonephosphate synthase, peroxisomal OS=Homo sapiens OX=9606 GN=AGPS PE=1 SV=1	Inappropriate ioctl for device	7.4	O00116	O00116	1	13	13	13	31.6	72.911	658	0	98.19	368;3569;11072;11081;11370;11845;14915;17426;20912;21237;31777;41245;48542	True;True;True;True;True;True;True;True;True;True;True;True;True	387;3820;11908;11917;11918;12232;12741;16014;18712;22442;22785;34474;45023;45024;52895	1640;1641;16347;16348;50936;50937;50938;50959;50960;50961;50962;50963;50964;52209;52210;54361;54362;68070;68071;68072;80107;96157;97503;144871;144872;144873;144874;144875;144876;185457;185458;185459;185460;221491;221492;221493;221494;221495	1641;16347;50936;50962;52209;54361;68070;80107;96157;97503;144874;185459;221492	65;66	263;638	0.15074	0.14505	0.15474	0.1709	0.17416	0.2019	0.14148	0.21608	0.13356	0.19162	0.1521	0.16469	0.15074	0.14505	0.15474	0.1709	0.17416	0.2019	0.14148	0.21608	0.13356	0.19162	0.1521	0.16469	0.962	no	1.104
94	O00139	Kinesin-like protein KIF2A OS=Homo sapiens OX=9606 GN=KIF2A PE=1 SV=3	Inappropriate ioctl for device	6.7	O00139;Q99661	O00139	2	7	7	7	10.5	79.954	706	0	17.887	4098;7190;13629;16921;19215;25985;35108	True;True;True;True;True;True;True	4386;7730;14639;18175;20616;27832;38350	18818;18819;33369;62348;62349;77516;77517;77518;88025;88026;88027;88028;118782;158804	18819;33369;62349;77517;88027;118782;158804	--	--	0.12958	0.16662	0.13794	0.17244	0.15649	0.22855	0.13741	0.22401	0.14234	0.2634	0.1218	0.14149	0.12958	0.16662	0.13794	0.17244	0.15649	0.22855	0.13741	0.22401	0.14234	0.2634	0.1218	0.14149	1.286	no	1.250
95	O00142	Thymidine kinase 2, mitochondrial OS=Homo sapiens OX=9606 GN=TK2 PE=1 SV=4	Inappropriate ioctl for device	8.6	O00142	O00142	1	3	3	3	9.4	31.004	265	0.00040314	2.442	20651;30410;48650	True;True;True	22133;32789;53006	94881;138834;221974	94881;138834;221974	--	--	0.15223	0.15776	0.14609	0.197	0.183	0.16391	0.098899	0.16175	0.24435	0.26418	0.10403	0.12678	0.15223	0.15776	0.14609	0.197	0.183	0.16391	0.098899	0.16175	0.24435	0.26418	0.10403	0.12678	1.036	no	1.348
96	O00148	ATP-dependent RNA helicase DDX39A OS=Homo sapiens OX=9606 GN=DDX39A PE=1 SV=2	Inappropriate ioctl for device	5.4	O00148	O00148	1	12	2	2	7.3	49.129	427	0	27.403	5424;7709;9757;15818;17044;20540;20667;28920;30413;31133;35764;45820	False;False;False;False;False;False;False;False;False;True;False;True	5797;8289;10479;16991;18305;22018;22150;30980;32795;32796;33787;39129;50017;50018	24733;24734;24735;24736;24737;24738;35821;35822;45666;45667;45668;45669;45670;45671;45672;45673;45674;72352;72353;72354;72355;72356;72357;72358;72359;72360;72361;72362;72363;72364;72365;72366;72367;72368;77974;77975;77976;77977;77978;77979;94536;94537;94938;94939;94940;94941;131270;131271;131272;131273;131274;131275;131276;131277;131278;131279;131280;131281;131282;131283;131284;131285;131286;1388…	24735;35821;45670;72356;77975;94537;94938;131274;138847;142112;161523;208611	67;68	200;363	0.14537	0.16212	0.14292	0.17299	0.13926	0.22295	0.13497	0.22102	0.12888	0.21998	0.13327	0.16316	0.14537	0.16212	0.14292	0.17299	0.13926	0.22295	0.13497	0.22102	0.12888	0.21998	0.13327	0.16316	1.115	no	1.210
97	O00151	PDZ and LIM domain protein 1 OS=Homo sapiens OX=9606 GN=PDLIM1 PE=1 SV=4	Inappropriate ioctl for device	7	O00151	O00151	1	20	20	20	82.7	36.071	329	0	302.15	220;4708;5368;14432;15424;18455;20239;29217;30563;33775;35224;35225;36555;40097;40098;42727;44932;46753;47263;47264	True;True;True;True;True;True;True;True;True;True;True;True;True;True;True;True;True;True;True;True	224;225;5039;5740;15493;16566;19803;21696;31292;33015;33016;36711;38494;38495;39969;39970;43788;43789;46637;49036;50997;51545;51546	880;881;882;883;884;885;886;887;21722;21723;21724;24503;24504;24505;24506;65920;70512;70513;70514;70515;70516;70517;70518;70519;70520;70521;70522;70523;84798;84799;93175;93176;93177;93178;93179;93180;132767;132768;132769;132770;132771;132772;132773;132774;132775;139513;139514;139515;139516;139517;139518;139519;139520;139521;153305;153306;153307;153308;153309;159331;159332;159333;159334;159335;159…	885;21724;24505;65920;70515;84798;93177;132769;139520;153305;159331;159336;164333;179625;179626;191917;204426;212938;216066;216076	69;70;71	61;104;125	0.16081	0.12561	0.16695	0.19287	0.16986	0.18598	0.16292	0.19358	0.13507	0.16127	0.17628	0.16323	0.16081	0.12561	0.16695	0.19287	0.16986	0.18598	0.16292	0.19358	0.13507	0.16127	0.17628	0.16323	0.781	no	1.155
98	O00154	Cytosolic acyl coenzyme A thioester hydrolase OS=Homo sapiens OX=9606 GN=ACOT7 PE=1 SV=3	Inappropriate ioctl for device	8.7	O00154	O00154	1	11	11	11	31.3	41.796	380	0	69.266	370;3868;20766;27251;30284;32879;38388;38389;38390;41994;45233	True;True;True;True;True;True;True;True;True;True;True	389;4135;22282;22283;29168;32602;32603;35676;41932;41933;41934;45848;49360	1658;17474;17475;17476;17477;95581;95582;95583;95584;95585;124308;124309;124310;124311;138083;138084;138085;138086;138087;138088;138089;138090;138091;138092;138093;149751;149752;172312;172313;172314;172315;172316;172317;172318;172319;188781;188782;188783;188784;188785;205834;205835	1658;17474;95584;124310;138084;149752;172312;172317;172319;188783;205835	72;73;74	60;79;254	0.12597	0.15088	0.14241	0.19476	0.13647	0.23901	0.12462	0.23594	0.11794	0.19204	0.13065	0.1919	0.12597	0.15088	0.14241	0.19476	0.13647	0.23901	0.12462	0.23594	0.11794	0.19204	0.13065	0.1919	1.198	no	1.368
99	O00159	Unconventional myosin-Ic OS=Homo sapiens OX=9606 GN=MYO1C PE=1 SV=4	Inappropriate ioctl for device	9.9	O00159	O00159	1	42	42	41	43.2	121.68	1063	0	323.31	4000;4810;5736;6582;6994;7573;8288;12237;14314;14636;14707;17445;18265;20000;22301;23395;25726;27028;27053;27120;30724;31406;31407;32412;32445;34369;34596;34650;34930;35756;37831;38009;38010;40855;41578;42432;45467;45875;46727;47408;48844;49021	True;True;True;True;True;True;True;True;True;True;True;True;True;True;True;True;True;True;True;True;True;True;True;True;True;True;True;True;True;True;True;True;True;True;True;True;True;True;True;True;True;True	4276;5146;6143;7048;7523;7524;8148;8916;13156;15366;15712;15785;18731;19592;21443;23943;25098;27557;28934;28961;29030;33250;34076;34077;35171;35206;37710;37775;38127;39121;41340;41533;41534;44611;45381;46308;49611;50076;50970;51693;53207;53398;53399	18062;22083;22084;22085;22086;22087;26079;26080;26081;26082;26083;26084;26085;26086;26087;26088;26089;29604;32611;32612;32613;32614;32615;32616;32617;32618;32619;32620;32621;32622;35274;35275;35276;35277;35278;35279;38540;38541;56255;56256;56257;56258;65340;65341;65342;65343;65344;65345;65346;65347;65348;65349;65350;65351;65352;66804;66805;66806;67060;67061;67062;67063;67064;67065;67066;67067;670…	18062;22086;26081;29604;32616;35274;38540;56258;65341;66805;67061;80180;83986;91886;102833;107229;117775;123471;123554;123786;140204;143166;143167;147689;147820;156735;156961;158165;161508;169723;170369;170371;183374;186877;190295;207063;208920;212869;216608;222938;223848	75;76;77	137;202;606	0.16367	0.15611	0.1612	0.18369	0.19283	0.1365	0.15684	0.20228	0.13248	0.15492	0.17869	0.17563	0.16367	0.15611	0.1612	0.18369	0.19283	0.1365	0.15684	0.20228	0.13248	0.15492	0.17869	0.17563	0.954	no	1.140
100	O00160	Unconventional myosin-If OS=Homo sapiens OX=9606 GN=MYO1F PE=1 SV=3	Inappropriate ioctl for device	9.5	O00160	O00160	1	15	11	11	12.2	124.84	1098	0	28.901	1022;5942;10991;18554;21407;23573;25838;31408;32390;34109;36177;37067;41858;48016;48343	False;False;True;False;False;True;True;True;True;True;True;True;True;True;True	1080;6370;11820;19910;22986;25287;27678;34078;35148;37120;37121;39568;40520;45682;52332;52682	4742;4743;26959;26960;26961;26962;50669;85275;85276;98597;98598;98599;98600;108112;118157;143168;143169;143170;147617;154843;154844;154845;163087;166696;188120;188121;219049;219050;219051;220628	4742;26960;50669;85276;98599;108112;118157;143170;147617;154844;163087;166696;188120;219050;220628	--	--	0.18865	0.15201	0.13754	0.19609	0.17585	0.12828	0.1574	0.17939	0.16356	0.22019	0.13967	0.14559	0.18865	0.15201	0.13754	0.19609	0.17585	0.12828	0.1574	0.17939	0.16356	0.22019	0.13967	0.14559	0.806	no	1.426
101	O00161	Synaptosomal-associated protein 23 OS=Homo sapiens OX=9606 GN=SNAP23 PE=1 SV=1	Inappropriate ioctl for device	4.6	O00161	O00161	1	8	8	8	49.8	23.354	211	0	63.517	6733;19358;20433;21629;41343;41344;41835;42776	True;True;True;True;True;True;True;True	7212;7213;20765;21899;23226;23227;45133;45134;45135;45657;46690	31259;31260;31261;31262;31263;31264;88700;88701;94011;94012;94013;94014;94015;94016;99683;99684;99685;99686;99687;185942;185943;185944;185945;185946;185947;185948;188004;188005;192064;192065;192066;192067;192068	31261;88701;94015;99687;185942;185948;188005;192064	78;79;80	44;152;169	0.15377	0.14731	0.15047	0.18694	0.1766	0.16963	0.15131	0.21706	0.13837	0.18117	0.15875	0.15419	0.15377	0.14731	0.15047	0.18694	0.1766	0.16963	0.15131	0.21706	0.13837	0.18117	0.15875	0.15419	0.958	no	1.242
102	O00165	HCLS1-associated protein X-1 OS=Homo sapiens OX=9606 GN=HAX1 PE=1 SV=2	Inappropriate ioctl for device	4.5	O00165	O00165	1	2	2	2	13.3	31.62	279	0.00020268	2.5087	12747;42363	True;True	13701;46235	58629;58630;190062	58629;190062	--	--	0.14099	0.11498	0.15068	0.19824	0.16074	0.23438	0.13877	0.22711	0.12626	0.20596	0.1395	0.1624	0.14099	0.11498	0.15068	0.19824	0.16074	0.23438	0.13877	0.22711	0.12626	0.20596	0.1395	0.1624	0.816	no	1.316
103	O00168	Phospholemman OS=Homo sapiens OX=9606 GN=FXYD1 PE=1 SV=2	Inappropriate ioctl for device	9.4	O00168	O00168	1	1	1	1	13	10.441	92	0.0022463	1.6199	40923	TRUE	44684	183874;183875	183874	--	--	0.16786	0.1243	0.18753	0.15404	0.27446	0.091814	0.1898	0.10955	0.15086	0.14154	0.28041	0.12783	0.16786	0.1243	0.18753	0.15404	0.27446	0.091814	0.1898	0.10955	0.15086	0.14154	0.28041	0.12783	0.740	no	0.821
104	O00170	AH receptor-interacting protein OS=Homo sapiens OX=9606 GN=AIP PE=1 SV=2	Inappropriate ioctl for device	6.2	O00170	O00170	1	10	10	10	33.6	37.636	330	0	29.339	3795;4266;8995;14788;15792;18812;31590;41644;45200;49658	True;True;True;True;True;True;True;True;True;True	4060;4565;9663;15872;16965;20190;34274;45450;49327;54086	17202;20061;20062;20063;20064;20065;41699;67420;67421;67422;67423;67424;72272;86332;143924;143925;143926;187106;187107;187108;205696;205697;205698;205699;205700;205701;205702;205703;205704;226567;226568;226569;226570	17202;20062;41699;67420;72272;86332;143926;187106;205699;226567	--	--	0.14666	0.16602	0.13691	0.1796	0.16578	0.20971	0.14713	0.17914	0.1542	0.2335	0.14653	0.13709	0.14666	0.16602	0.13691	0.1796	0.16578	0.20971	0.14713	0.17914	0.1542	0.2335	0.14653	0.13709	1.132	no	1.312
105	O00178	GTP-binding protein 1 OS=Homo sapiens OX=9606 GN=GTPBP1 PE=1 SV=3	Inappropriate ioctl for device	8.5	O00178	O00178	1	5	5	5	8.5	72.453	669	0	32.109	22782;29322;42095;44400;44927	True;True;True;True;True	24446;31402;45952;48453;49030	104833;133251;133252;133253;189191;201692;204402;204403	104833;133253;189191;201692;204402	--	--	0.14562	0.17849	0.15088	0.19183	0.14702	0.17944	0.14383	0.21097	0.1472	0.20143	0.12647	0.1676	0.14562	0.17849	0.15088	0.19183	0.14702	0.17944	0.14383	0.21097	0.1472	0.20143	0.12647	0.1676	1.226	no	1.271
106	O00182	Galectin-9 OS=Homo sapiens OX=9606 GN=LGALS9 PE=1 SV=2	Inappropriate ioctl for device	9.4	O00182;Q6DKI2;Q3B8N2	O00182	3	8	8	8	25.4	39.518	355	0	53.745	12235;12356;23509;25063;32083;32821;37765;43589	True;True;True;True;True;True;True;True	13154;13280;25216;26857;34805;35612;41264;47587	56250;56251;56252;56253;56750;56751;107636;107637;107638;107639;107640;107641;114941;114942;146370;146371;149471;149472;149473;149474;149475;149476;149477;149478;169357;169358;169359;169360;169361;169362;197283;197284;197285;197286;197287;197288;197289	56253;56750;107639;114942;146370;149473;169357;197284	--	--	0.15685	0.17531	0.156	0.17316	0.16179	0.17651	0.16689	0.19248	0.1417	0.21336	0.16258	0.13255	0.15685	0.17531	0.156	0.17316	0.16179	0.17651	0.16689	0.19248	0.1417	0.21336	0.16258	0.13255	1.118	no	1.110
107	O00186	Syntaxin-binding protein 3 OS=Homo sapiens OX=9606 GN=STXBP3 PE=1 SV=2	Inappropriate ioctl for device	7.9	O00186	O00186	1	12	12	12	20.3	67.764	592	0	36.578	2721;5987;18107;19441;20745;24172;36449;39652;40648;42487;45393;47865	True;True;True;True;True;True;True;True;True;True;True;True	2888;6417;19425;20853;22249;25918;39857;43301;44387;46366;46367;49531;52175	12825;12826;12827;12828;12829;27127;27128;83340;83341;83342;83343;89043;95364;95365;95366;95367;95368;95369;111003;111004;111005;111006;163960;163961;177507;177508;177509;177510;182355;182356;182357;182358;190512;190513;190514;190515;190516;190517;190518;190519;190520;206714;206715;206716;206717;218454	12825;27127;83341;89043;95364;111003;163960;177508;182358;190518;206717;218454	81	331	0.15095	0.14615	0.14861	0.19507	0.17228	0.17836	0.14817	0.1989	0.14389	0.19132	0.15748	0.16342	0.15095	0.14615	0.14861	0.19507	0.17228	0.17836	0.14817	0.1989	0.14389	0.19132	0.15748	0.16342	0.968	no	1.313
108	O00189	AP-4 complex subunit mu-1 OS=Homo sapiens OX=9606 GN=AP4M1 PE=1 SV=2	Inappropriate ioctl for device	7.2	O00189	O00189	1	1	1	1	3.1	49.976	453	0.0022633	1.7152	49237	TRUE	53634	224919	224919	--	--	0	0	0	0	0	0	0.11786	0.24129	0.14349	0.18137	0.1488	0.16719	0	0	0	0	0	0	0.11786	0.24129	0.14349	0.18137	0.1488	0.16719	--	no	--
109	O00193	Small acidic protein OS=Homo sapiens OX=9606 GN=SMAP PE=1 SV=1	Inappropriate ioctl for device	4.3	O00193	O00193	1	3	3	3	25.1	20.332	183	0	32.609	20795;29261;36589	True;True;True	22319;22320;31340;40006	95705;95706;95707;95708;95709;95710;95711;95712;95713;95714;132922;132923;132924;164467;164468;164469	95709;132922;164468	82	88	0.1286	0.14946	0.14689	0.203	0.14938	0.21301	0.13819	0.18658	0.1168	0.21837	0.13449	0.15755	0.1286	0.14946	0.14689	0.203	0.14938	0.21301	0.13819	0.18658	0.1168	0.21837	0.13449	0.15755	1.162	no	1.382
110	O00194	Ras-related protein Rab-27B OS=Homo sapiens OX=9606 GN=RAB27B PE=1 SV=4	Inappropriate ioctl for device	5.1	O00194	O00194	1	4	2	2	13.3	24.608	218	0	4.9023	12899;26441;38493;48485	False;True;False;True	13858;28323;42042;52830	59148;59149;59150;120665;120666;120667;120668;120669;172689;172690;221245	59149;120667;172690;221245	--	--	0.16508	0.10729	0.19053	0.18807	0.17915	0.15977	0.14504	0.22309	0.15704	0.17031	0.17388	0.13208	0.16508	0.10729	0.19053	0.18807	0.17915	0.15977	0.14504	0.22309	0.15704	0.17031	0.17388	0.13208	0.650	no	0.987
111	O00203	AP-3 complex subunit beta-1 OS=Homo sapiens OX=9606 GN=AP3B1 PE=1 SV=3	Inappropriate ioctl for device	5.9	O00203;Q13367	O00203	2	30	30	30	29.6	121.32	1094	0	131.35	3531;3828;7103;8865;9185;10443;11732;11865;15804;19013;21806;22722;26537;27042;28012;29718;29771;31071;33841;34564;37274;38937;39439;41129;42250;42908;42922;47085;47987;48183	True;True;True;True;True;True;True;True;True;True;True;True;True;True;True;True;True;True;True;True;True;True;True;True;True;True;True;True;True;True	3780;4094;7638;9525;9867;11223;12620;12761;16977;20402;23420;24386;28425;28949;28950;30005;31819;31872;33714;36791;37672;40739;42540;43074;44901;46116;46829;46843;51352;52303;52517	16050;17306;17307;33076;40954;42580;42581;48536;48537;53876;54412;54413;72315;72316;72317;87197;87198;100427;104619;121086;121087;121088;121089;121090;121091;123519;123520;123521;127547;127548;127549;127550;127551;127552;135709;135908;135909;135910;141831;141832;141833;141834;141835;141836;141837;153717;156608;156609;167498;167499;167500;167501;167502;167503;174535;174536;174537;176471;184797;184…	16050;17306;33076;40954;42580;48536;53876;54413;72316;87197;100427;104619;121086;123521;127552;135709;135908;141836;153717;156609;167499;174535;176471;184798;189687;192852;192900;215319;218935;219832	83;84	471;1056	0.14517	0.13698	0.15161	0.20126	0.1735	0.18453	0.14621	0.21048	0.13067	0.19613	0.14678	0.16057	0.14517	0.13698	0.15161	0.20126	0.1735	0.18453	0.14621	0.21048	0.13067	0.19613	0.14678	0.16057	0.944	no	1.327
112	O00214	Galectin-8 OS=Homo sapiens OX=9606 GN=LGALS8 PE=1 SV=4	Inappropriate ioctl for device	8.4	O00214	O00214	1	4	4	4	12.6	35.808	317	0	7.033	747;19293;37233;37890	True;True;True;True	788;20699;40697;41403	3523;3524;88423;167364;167365;167366;167367;167368;167369;169979	3523;88423;167365;169979	--	--	0.147	0.18302	0.14013	0.1935	0.1632	0.17601	0.14294	0.20449	0.15433	0.20083	0.15529	0.1504	0.147	0.18302	0.14013	0.1935	0.1632	0.17601	0.14294	0.20449	0.15433	0.20083	0.15529	0.1504	1.245	no	1.381
113	O00217	NADH dehydrogenase [ubiquinone] iron-sulfur protein 8, mitochondrial OS=Homo sapiens OX=9606 GN=NDUFS8 PE=1 SV=1	Inappropriate ioctl for device	6.3	O00217	O00217	1	6	6	6	28.6	23.705	210	0	20.091	10651;24326;41715;42731;48148;49590	True;True;True;True;True;True	11458;26081;45523;46641;52480;52481;54010;54011	49298;49299;49300;49301;49302;49303;49304;111770;111771;111772;111773;111774;111775;111776;111777;111778;111779;187365;191933;219685;219686;219687;219688;219689;219690;219691;219692;219693;219694;226263;226264;226265;226266;226267	49301;111771;187365;191933;219689;226263	85;86	48;147	0.17358	0.13104	0.16832	0.19181	0.20185	0.12156	0.15996	0.14741	0.17022	0.18986	0.18793	0.13026	0.17358	0.13104	0.16832	0.19181	0.20185	0.12156	0.15996	0.14741	0.17022	0.18986	0.18793	0.13026	0.755	no	1.140
114	O00231	26S proteasome non-ATPase regulatory subunit 11 OS=Homo sapiens OX=9606 GN=PSMD11 PE=1 SV=3	Inappropriate ioctl for device	6.4	O00231	O00231	1	22	22	22	55.7	47.463	422	0	144.57	9;967;2468;3334;5249;6026;8294;10910;20747;27819;27820;29441;29635;37969;41010;42593;43183;43209;44767;46160;46906;49202	True;True;True;True;True;True;True;True;True;True;True;True;True;True;True;True;True;True;True;True;True;True	8;1017;2616;3578;5616;6458;8922;11736;22251;22252;29799;29800;31530;31734;41490;44772;46482;47132;47133;47161;48844;50370;51166;53598	25;4490;4491;4492;11353;15233;15234;15235;15236;15237;24090;24091;27265;27266;27267;27268;38560;38561;38562;38563;38564;38565;38566;38567;38568;50432;50433;50434;50435;50436;50437;50438;50439;50440;50441;50442;50443;95371;95372;95373;95374;95375;95376;95377;126768;126769;126770;126771;126772;126773;134443;134444;134445;135366;135367;135368;135369;135370;135371;170256;170257;170258;184201;184202;1…	25;4490;11353;15235;24091;27266;38565;50435;95376;126768;126773;134444;135367;170256;184202;190946;194307;194667;203379;210268;214264;224646	87;88	260;407	0.14162	0.14208	0.15194	0.20392	0.15614	0.1979	0.13583	0.21396	0.12604	0.20097	0.13629	0.16529	0.14162	0.14208	0.15194	0.20392	0.15614	0.1979	0.13583	0.21396	0.12604	0.20097	0.13629	0.16529	1.003	no	1.342
115	O00232	26S proteasome non-ATPase regulatory subunit 12 OS=Homo sapiens OX=9606 GN=PSMD12 PE=1 SV=3	Inappropriate ioctl for device	7.8	O00232	O00232	1	16	16	16	36.8	52.904	456	0	124.65	1996;6946;8003;8677;12542;16922;22086;22632;23986;25326;27498;28282;30096;44014;47841;48727	True;True;True;True;True;True;True;True;True;True;True;True;True;True;True;True	2123;7473;8603;8604;9330;13482;18176;23716;24290;25715;27130;27131;29467;30300;32330;32331;48040;52149;52150;53087	9270;9271;9272;32445;32446;32447;32448;37179;37180;37181;37182;37183;37184;40154;57784;57785;57786;57787;57788;57789;77519;101694;104219;104220;104221;110205;115971;115972;115973;125548;125549;125550;128599;128600;137233;137234;137235;137236;199259;218368;218369;218370;218371;218372;218373;218374;222454	9271;32445;37179;40154;57789;77519;101694;104219;110205;115972;125548;128599;137234;199259;218371;222454	89;90;91;92	16;177;312;326	0.13943	0.15329	0.1407	0.1981	0.16707	0.20103	0.141	0.20698	0.13043	0.20631	0.14126	0.16345	0.13943	0.15329	0.1407	0.1981	0.16707	0.20103	0.141	0.20698	0.13043	0.20631	0.14126	0.16345	1.099	no	1.408
116	O00233	26S proteasome non-ATPase regulatory subunit 9 OS=Homo sapiens OX=9606 GN=PSMD9 PE=1 SV=3	Inappropriate ioctl for device	7	O00233	O00233	1	5	5	5	26.5	24.682	223	0	9.12	15556;22955;35402;35971;36852	True;True;True;True;True	16707;16708;24628;38713;38714;39343;40288	71110;71111;71112;105573;105574;160178;160179;160180;160181;160182;160183;160184;160185;162248;165820;165821;165822;165823	71110;105573;160181;162248;165822	93	52	0.14722	0.17999	0.12142	0.18214	0.16317	0.17217	0.12777	0.21379	0.13469	0.21955	0.13976	0.17194	0.14722	0.17999	0.12142	0.18214	0.16317	0.17217	0.12777	0.21379	0.13469	0.21955	0.13976	0.17194	1.223	no	1.500
117	O00244	Copper transport protein ATOX1 OS=Homo sapiens OX=9606 GN=ATOX1 PE=1 SV=1	Inappropriate ioctl for device	7.4	O00244	O00244	1	4	4	4	50	7.4016	68	0	27.171	43058;43658;48146;48147	True;True;True;True	46994;47659;52478;52479	193463;193464;193465;193466;197611;197612;197613;197614;197615;197616;197617;219678;219679;219680;219681;219682;219683;219684	193463;197613;219679;219684	--	--	0.14575	0.15315	0.14921	0.20446	0.14313	0.20838	0.14959	0.2012	0.13502	0.20572	0.14149	0.18336	0.14575	0.15315	0.14921	0.20446	0.14313	0.20838	0.14959	0.2012	0.13502	0.20572	0.14149	0.18336	1.051	no	1.370
118	O00264	Membrane-associated progesterone receptor component 1 OS=Homo sapiens OX=9606 GN=PGRMC1 PE=1 SV=3	Inappropriate ioctl for device	4.3	O00264	O00264	1	12	12	10	51.8	21.671	195	0	77.544	5512;8988;12253;14040;14579;15836;20530;21889;22520;26824;35813;44232	True;True;True;True;True;True;True;True;True;True;True;True	5898;9655;13173;15073;15652;17009;22004;23511;24170;28726;39182;48277	25049;25050;25051;25052;25053;25054;25055;41670;41671;41672;56327;56328;56329;64068;64069;64070;64071;64072;64073;66552;66553;66554;72452;72453;72454;72455;72456;72457;72458;72459;94465;100790;103737;103738;103739;103740;103741;103742;122260;161749;200644;200645	25050;41670;56328;64070;66554;72459;94465;100790;103739;122260;161749;200644	--	--	0.13679	0.12713	0.14128	0.21138	0.15697	0.21185	0.14009	0.1769	0.15737	0.22285	0.14353	0.14997	0.13679	0.12713	0.14128	0.21138	0.15697	0.21185	0.14009	0.1769	0.15737	0.22285	0.14353	0.14997	0.929	no	1.496
119	O00267	Transcription elongation factor SPT5 OS=Homo sapiens OX=9606 GN=SUPT5H PE=1 SV=1	Inappropriate ioctl for device	4.7	O00267	O00267	1	11	11	11	12.1	121	1087	0	58.84	7501;8312;11285;17657;17666;25793;29960;38173;42108;46272;47131	True;True;True;True;True;True;True;True;True;True;True	8068;8941;12140;18957;18966;27628;32137;41702;45965;50485;51403	34891;34892;38646;51889;81315;81316;81397;81398;118030;136774;171286;171287;171288;189242;189243;210657;215537;215538;215539;215540	34892;38646;51889;81315;81397;118030;136774;171288;189243;210657;215538	94	1067	0.15014	0.14866	0.15612	0.18832	0.16005	0.18461	0.14396	0.19448	0.16296	0.20246	0.13693	0.15489	0.15014	0.14866	0.15612	0.18832	0.16005	0.18461	0.14396	0.19448	0.16296	0.20246	0.13693	0.15489	0.990	no	1.206
120	O00268	Transcription initiation factor TFIID subunit 4 OS=Homo sapiens OX=9606 GN=TAF4 PE=1 SV=2	Inappropriate ioctl for device	10.6	O00268;Q92750	O00268;Q92750	2	2	2	2	1.9	110.11	1085	0.00096787	1.9873	5076;31432	True;True	5430;34103	23194;23195;143304	23195;143304	--	--	0.13809	0.13069	0.15069	0.20638	0.18561	0.18854	0.14127	0.202	0.1205	0.19848	0.18563	0.15211	0.13809	0.13069	0.15069	0.20638	0.18561	0.18854	0.14127	0.202	0.1205	0.19848	0.18563	0.15211	0.946	no	1.370
121	O00273	DNA fragmentation factor subunit alpha OS=Homo sapiens OX=9606 GN=DFFA PE=1 SV=1	Inappropriate ioctl for device	4.4	O00273	O00273	1	7	7	7	28.4	36.521	331	0	126.99	145;507;3608;11410;13841;28152;33510	True;True;True;True;True;True;True	144;530;3860;12273;14863;30159;36376	541;542;543;544;545;546;2314;2315;16443;52497;52498;52499;52500;63214;63215;63216;128069;128070;128071;152150	542;2314;16443;52498;63215;128069;152150	--	--	0.15033	0.13831	0.14663	0.19393	0.15757	0.20511	0.14578	0.21251	0.13015	0.19661	0.1309	0.16085	0.15033	0.13831	0.14663	0.19393	0.15757	0.20511	0.14578	0.21251	0.13015	0.19661	0.1309	0.16085	0.920	no	1.323
122	O00291	Huntingtin-interacting protein 1 OS=Homo sapiens OX=9606 GN=HIP1 PE=1 SV=5	Inappropriate ioctl for device	5	O00291;Q9NX08	O00291	2	5	4	4	5	116.22	1037	0	21.648	17399;26149;47049;47850;49316	True;True;True;False;True	18684;28008;51315;52159;53718	80002;80003;119423;215218;218396;218397;218398;218399;225174;225175	80002;119423;215218;218397;225174	--	--	0.1428	0.15224	0.13721	0.20893	0.16719	0.17162	0.15422	0.19007	0.1351	0.21669	0.14748	0.15853	0.1428	0.15224	0.13721	0.20893	0.16719	0.17162	0.15422	0.19007	0.1351	0.21669	0.14748	0.15853	1.066	no	1.523
123	O75610	Left-right determination factor 1 OS=Homo sapiens OX=9606 GN=LEFTY1 PE=2 SV=1	Inappropriate ioctl for device	8.3	O75610;O00292	O75610;O00292	2	2	2	2	6.8	40.88	366	0	3.8524	9288;27687	True;True	9984;29664	43157;126195;126196	43157;126196	--	--	0.15641	0.12463	0.19481	0.19629	0.16388	0.16399	0.12416	0.43948	0.099519	0.14148	0.096453	0.0989	0.15641	0.12463	0.19481	0.19629	0.16388	0.16399	0.12416	0.43948	0.099519	0.14148	0.096453	0.0989	0.797	no	1.008
124	O00299	Chloride intracellular channel protein 1 OS=Homo sapiens OX=9606 GN=CLIC1 PE=1 SV=4	Inappropriate ioctl for device	4.8	O00299	O00299	1	16	16	15	76.8	26.922	241	0	227.77	852;8601;12981;13557;15101;17461;17462;19810;22480;23842;24344;25851;32678;45143;45144;48967	True;True;True;True;True;True;True;True;True;True;True;True;True;True;True;True	899;9248;13945;14562;16218;18747;18748;21243;24130;25564;26102;27691;35454;49268;49269;53338	3925;3926;39929;39930;59604;59605;59606;59607;59608;62049;62050;62051;62052;62053;62054;62055;62056;69154;69155;69156;69157;69158;69159;69160;69161;69162;69163;69164;69165;69166;69167;69168;69169;69170;69171;69172;69173;69174;69175;69176;69177;69178;69179;69180;69181;69182;69183;69184;69185;69186;80220;80221;80222;80223;80224;80225;80226;80227;80228;80229;80230;80231;80232;80233;80234;80235;90944…	3926;39930;59605;62049;69178;80228;80230;90944;103606;109566;111840;118203;148806;205429;205460;223435	--	--	0.1256	0.12125	0.14268	0.20937	0.14861	0.24418	0.13289	0.217	0.12886	0.22036	0.13689	0.15362	0.1256	0.12125	0.14268	0.20937	0.14861	0.24418	0.13289	0.217	0.12886	0.22036	0.13689	0.15362	0.965	no	1.467
125	O00303	Eukaryotic translation initiation factor 3 subunit F OS=Homo sapiens OX=9606 GN=EIF3F PE=1 SV=1	Inappropriate ioctl for device	5.1	O00303	O00303	1	9	9	9	28.3	37.563	357	0	52.065	4583;13105;19865;25901;32270;41923;44795;44801;48079	True;True;True;True;True;True;True;True;True	4906;4907;14075;21303;21304;27742;35022;45753;45754;45755;48873;48880;52401	21280;21281;21282;21283;21284;21285;21286;60078;60079;91213;91214;91215;91216;91217;91218;91219;91220;118349;118350;147177;147178;147179;147180;147181;147182;188451;188452;188453;188454;188455;188456;203472;203473;203474;203475;203476;203524;203525;203526;203527;203528;203529;219367;219368	21286;60079;91219;118349;147178;188456;203476;203529;219367	95;96;97;98	221;228;231;253	0.14469	0.13499	0.15239	0.20111	0.1728	0.19235	0.14709	0.22415	0.11488	0.18797	0.15154	0.16796	0.14469	0.13499	0.15239	0.20111	0.1728	0.19235	0.14709	0.22415	0.11488	0.18797	0.15154	0.16796	0.933	no	1.320
126	O00330	Pyruvate dehydrogenase protein X component, mitochondrial OS=Homo sapiens OX=9606 GN=PDHX PE=1 SV=3	Inappropriate ioctl for device	9.1	O00330	O00330	1	8	8	8	17.4	54.122	501	0	12.921	2896;9283;16079;18605;20535;34561;46292;46887	True;True;True;True;True;True;True;True	3117;9979;17259;19963;22011;22012;37668;50506;51143	13581;13582;13583;43135;73849;85470;85471;85472;94481;94482;156569;210710;213945;213946	13581;43135;73849;85472;94481;156569;210710;213945	99;100	68;471	0.17132	0.11708	0.15017	0.18658	0.18264	0.1858	0.1378	0.17939	0.15678	0.22729	0.15218	0.12664	0.17132	0.11708	0.15017	0.18658	0.18264	0.1858	0.1378	0.17939	0.15678	0.22729	0.15218	0.12664	0.683	no	1.242
127	O00339	Matrilin-2 OS=Homo sapiens OX=9606 GN=MATN2 PE=1 SV=4	Inappropriate ioctl for device	6.2	O00339	O00339	1	10	10	10	14.7	106.84	956	0	33.682	3154;15500;16952;18254;33952;38165;41115;44515;44859;48831	True;True;True;True;True;True;True;True;True;True	3386;16645;18207;19579;19580;36929;41694;44886;48574;48950;53194	14545;14546;14547;14548;14549;14550;14551;70884;77615;83947;83948;154128;171241;184733;202255;202256;202257;202258;202259;202260;204037;204038;204039;222885;222886	14547;70884;77615;83947;154128;171241;184733;202255;204038;222885	101;102	733;823	0.15442	0.11462	0.19996	0.16159	0.25461	0.1195	0.2112	0.14089	0.13872	0.12472	0.23211	0.13993	0.15442	0.11462	0.19996	0.16159	0.25461	0.1195	0.2112	0.14089	0.13872	0.12472	0.23211	0.13993	0.742	no	0.808
128	O00391	Sulfhydryl oxidase 1 OS=Homo sapiens OX=9606 GN=QSOX1 PE=1 SV=3	Inappropriate ioctl for device	9.2	O00391	O00391	1	9	9	9	15.1	82.577	747	0	62.288	1652;5445;11473;11657;29553;32283;36552;37295;44588	True;True;True;True;True;True;True;True;True	1750;5824;12341;12538;31649;35035;39966;40763;48651	7452;7453;7454;24838;24839;52821;52822;52823;52824;52825;52826;52827;53545;53546;135009;135010;147229;164323;164324;167678;167679;202482	7453;24838;52826;53545;135009;147229;164324;167678;202482	--	--	0.20009	0.13769	0.17188	0.15212	0.18128	0.12628	0.14045	0.20427	0.17802	0.15764	0.16195	0.1481	0.20009	0.13769	0.17188	0.15212	0.18128	0.12628	0.14045	0.20427	0.17802	0.15764	0.16195	0.1481	0.688	no	0.885
129	O00399	Dynactin subunit 6 OS=Homo sapiens OX=9606 GN=DCTN6 PE=1 SV=1	Inappropriate ioctl for device	6.2	O00399	O00399	1	2	2	2	8.9	20.747	190	0.00020367	2.5779	14634;20568	True;True	15710;22048	66793;94628;94629;94630	66793;94629	--	--	0.14884	0.18204	0.15513	0.18283	0.1731	0.17674	0.13892	0.20623	0.14156	0.2014	0.16189	0.15001	0.14884	0.18204	0.15513	0.18283	0.1731	0.17674	0.13892	0.20623	0.14156	0.2014	0.16189	0.15001	1.223	no	1.179
130	O00400	Acetyl-coenzyme A transporter 1 OS=Homo sapiens OX=9606 GN=SLC33A1 PE=1 SV=1	Inappropriate ioctl for device	7.4	O00400	O00400	1	3	3	3	7.1	60.908	549	0.0045981	1.4484	8978;29167;49415	True;True;True	9645;31241;53819	41610;132578;132579;132580;225521;225522	41610;132579;225521	--	--	0.14348	0.14748	0.1548	0.21033	0.16741	0.17581	0.13786	0.23421	0.14167	0.18743	0.13188	0.16245	0.14348	0.14748	0.1548	0.21033	0.16741	0.17581	0.13786	0.23421	0.14167	0.18743	0.13188	0.16245	1.028	no	1.359
131	O00401	Neural Wiskott-Aldrich syndrome protein OS=Homo sapiens OX=9606 GN=WASL PE=1 SV=2	Inappropriate ioctl for device	8.1	O00401	O00401	1	7	7	7	14.3	54.826	505	0	7.1163	251;4339;5051;22226;33511;39635;44960	True;True;True;True;True;True;True	257;4643;5402;23863;36377;43284;49067	1054;1055;1056;20296;20297;23053;102291;152151;177463;204524;204525;204526;204527	1055;20296;23053;102291;152151;177463;204527	--	--	0.14495	0.15054	0.14863	0.18838	0.1689	0.17726	0.12986	0.21129	0.13149	0.20931	0.15272	0.15708	0.14495	0.15054	0.14863	0.18838	0.1689	0.17726	0.12986	0.21129	0.13149	0.20931	0.15272	0.15708	1.039	no	1.267
132	O00410	Importin-5 OS=Homo sapiens OX=9606 GN=IPO5 PE=1 SV=4	Inappropriate ioctl for device	4.6	O00410;O60518	O00410	2	23	23	23	27.3	123.63	1097	0	127.96	1826;2046;3715;8861;9281;13033;14031;18169;19642;21570;23301;27333;29295;29307;31975;33407;38506;41412;43278;43638;44721;46084;47957	True;True;True;True;True;True;True;True;True;True;True;True;True;True;True;True;True;True;True;True;True;True;True	1941;2175;3971;9521;9975;9976;13999;15064;19489;21066;21067;23160;24997;29291;29292;31374;31386;31387;34685;36253;42057;45205;47238;47638;48795;50294;52272	8495;8496;8497;8498;8499;8500;9418;16797;16798;16799;16800;16801;16802;16803;16804;40949;40950;43118;43119;43120;59807;59808;59809;59810;64001;64002;64003;83566;83567;83568;89942;89943;99319;106707;106708;106709;106710;106711;106712;106713;106714;106715;124800;124801;124802;124803;124804;124805;124806;133057;133058;133059;133060;133061;133191;133192;133193;133194;133195;145762;145763;145764;14576…	8495;9418;16799;40950;43118;59807;64003;83566;89943;99319;106707;124804;133061;133192;145765;151808;172756;186173;194990;197537;203169;209967;218753	103;104;105;106;107;108;109	358;366;450;627;631;707;1047	0.11436	0.11182	0.13368	0.19404	0.14167	0.30388	0.12884	0.20482	0.11996	0.22901	0.13358	0.16825	0.11436	0.11182	0.13368	0.19404	0.14167	0.30388	0.12884	0.20482	0.11996	0.22901	0.13358	0.16825	0.978	no	1.452
133	O00411	DNA-directed RNA polymerase, mitochondrial OS=Homo sapiens OX=9606 GN=POLRMT PE=1 SV=2	Inappropriate ioctl for device	9.2	O00411	O00411	1	3	3	3	2.1	138.62	1230	0	3.0048	25870;25916;28506	True;True;True	27710;27758;30536	118263;118389;118390;118391;129692	118263;118390;129692	--	--	0.13453	0.14247	0.15107	0.20293	0.15737	0.21163	0.11403	0.14739	0.17696	0.24642	0.077567	0.23764	0.13453	0.14247	0.15107	0.20293	0.15737	0.21163	0.11403	0.14739	0.17696	0.24642	0.077567	0.23764	1.059	no	1.343
134	O00422	Histone deacetylase complex subunit SAP18 OS=Homo sapiens OX=9606 GN=SAP18 PE=1 SV=1	Inappropriate ioctl for device	9.9	O00422	O00422	1	6	6	6	45.1	17.561	153	0	15.452	10306;11816;13452;16424;22635;40337	True;True;True;True;True;True	11062;12708;14446;17648;17649;24293;44049	48019;48020;48021;48022;48023;48024;48025;48026;48027;54257;54258;61516;75400;75401;75402;104233;104234;180762;180763;180764;180765;180766	48027;54257;61516;75402;104233;180763	110	62	0.13942	0.15161	0.14244	0.19411	0.16739	0.20145	0.1367	0.17333	0.13279	0.24007	0.13606	0.14125	0.13942	0.15161	0.14244	0.19411	0.16739	0.20145	0.1367	0.17333	0.13279	0.24007	0.13606	0.14125	1.087	no	1.363
135	O00423	Echinoderm microtubule-associated protein-like 1 OS=Homo sapiens OX=9606 GN=EML1 PE=1 SV=3	Inappropriate ioctl for device	7.1	O00423	O00423	1	7	4	4	6.1	89.86	815	0	10.15	6706;7085;21592;25084;26351;34044;47549	True;True;True;False;False;False;True	7180;7620;23185;26880;28228;37039;51840	30769;33028;33029;99427;99428;99429;115035;115036;120312;120313;154512;217084;217085	30769;33029;99427;115035;120313;154512;217084	--	--	0.15856	0.12946	0.16405	0.1842	0.21147	0.1195	0.19091	0.15181	0.14533	0.15136	0.2208	0.13978	0.15856	0.12946	0.16405	0.1842	0.21147	0.1195	0.19091	0.15181	0.14533	0.15136	0.2208	0.13978	0.816	no	1.123
136	O00425	Insulin-like growth factor 2 mRNA-binding protein 3 OS=Homo sapiens OX=9606 GN=IGF2BP3 PE=1 SV=2	Inappropriate ioctl for device	9.3	O00425	O00425	1	5	3	3	6.6	63.704	579	0.00040355	2.4492	12073;13751;21598;27195;30852	False;True;True;True;False	12979;14771;23191;29107;33439;33440	55361;55362;62865;99439;124045;140789;140790;140791;140792;140793;140794;140795;140796;140797;140798;140799;140800;140801;140802;140803;140804;140805	55361;62865;99439;124045;140793	111	453	0.17199	0.13628	0.16248	0.19447	0.1717	0.16308	0.1308	0.32561	0.089466	0.10371	0.1085	0.2419	0.17199	0.13628	0.16248	0.19447	0.1717	0.16308	0.1308	0.32561	0.089466	0.10371	0.1085	0.2419	0.792	no	1.197
137	O00429	Dynamin-1-like protein OS=Homo sapiens OX=9606 GN=DNM1L PE=1 SV=2	Inappropriate ioctl for device	6.8	O00429	O00429	1	22	22	22	33.6	81.876	736	0	94.444	846;2561;5899;7420;15404;17450;23161;23784;24800;25552;26923;30005;31735;32870;36603;39268;39869;39979;41569;42466;46029;48644	True;True;True;True;True;True;True;True;True;True;True;True;True;True;True;True;True;True;True;True;True;True	893;2717;6323;7984;16545;18736;24852;25504;26580;27371;28826;32206;32207;34430;35666;40021;42895;43537;43656;45372;46344;50238;53000	3916;11921;11922;11923;11924;11925;26794;26795;26796;34603;34604;34605;34606;34607;34608;34609;34610;34611;70455;70456;70457;70458;70459;80186;80187;80188;80189;106252;109367;109368;113828;117156;117157;123115;136945;136946;136947;136948;144700;144701;144702;149714;149715;149716;164497;164498;164499;164500;175950;178480;178481;179157;186849;186850;190450;190451;190452;209752;209753;209754;221947;…	3916;11921;26795;34604;70457;80186;106252;109368;113828;117156;123115;136947;144701;149715;164497;175950;178480;179157;186850;190451;209753;221948	112;113	1;706	0.14585	0.14454	0.14802	0.2022	0.16252	0.1879	0.14047	0.21363	0.13215	0.19987	0.15431	0.16274	0.14585	0.14454	0.14802	0.2022	0.16252	0.1879	0.14047	0.21363	0.13215	0.19987	0.15431	0.16274	0.991	no	1.366
138	O00442	RNA 3'-terminal phosphate cyclase OS=Homo sapiens OX=9606 GN=RTCA PE=1 SV=1	Inappropriate ioctl for device	7.9	O00442	O00442	1	3	3	3	12.6	39.336	366	0	24.892	1270;17391;44168	True;True;True	1337;18676;48206	5557;79953;79954;200062;200063	5557;79954;200063	--	--	0.14159	0.14064	0.13591	0.20546	0.15757	0.21884	0.12828	0.23063	0.13998	0.19949	0.12452	0.17709	0.14159	0.14064	0.13591	0.20546	0.15757	0.21884	0.12828	0.23063	0.13998	0.19949	0.12452	0.17709	0.993	no	1.512
139	O00443	Phosphatidylinositol 4-phosphate 3-kinase C2 domain-containing subunit alpha OS=Homo sapiens OX=9606 GN=PIK3C2A PE=1 SV=2	Inappropriate ioctl for device	8.1	O00443	O00443	1	5	5	5	3.6	190.68	1686	0	4.7326	10214;26511;40112;40713;42016	True;True;True;True;True	10965;28396;43805;44457;45872	47626;120944;120945;179714;182698;182699;188862	47626;120945;179714;182699;188862	--	--	0.14042	0.13078	0.1368	0.2318	0.15948	0.19801	0.13758	0.20774	0.13046	0.20111	0.14367	0.16677	0.14042	0.13078	0.1368	0.2318	0.15948	0.19801	0.13758	0.20774	0.13046	0.20111	0.14367	0.16677	0.931	no	1.694
140	O00461	Golgi integral membrane protein 4 OS=Homo sapiens OX=9606 GN=GOLIM4 PE=1 SV=1	Inappropriate ioctl for device	4.4	O00461	O00461	1	12	12	12	18	81.879	696	0	26.669	1686;2024;7999;8431;13500;24286;26308;27974;33411;36516;48950;49286	True;True;True;True;True;True;True;True;True;True;True;True	1786;2153;8599;9070;14499;26039;28179;29966;36258;39928;53321;53687	7567;9355;37167;37168;37169;37170;39253;39254;39255;61861;111631;111632;111633;111634;111635;111636;111637;120142;120143;120144;120145;120146;127399;151827;164214;223374;223375;225074;225075;225076;225077	7567;9355;37170;39254;61861;111636;120142;127399;151827;164214;223374;225074	--	--	0.1485	0.14873	0.14625	0.19204	0.16296	0.1946	0.1367	0.18103	0.16266	0.21789	0.15071	0.15104	0.1485	0.14873	0.14625	0.19204	0.16296	0.1946	0.1367	0.18103	0.16266	0.21789	0.15071	0.15104	1.002	no	1.313
141	O00462	Beta-mannosidase OS=Homo sapiens OX=9606 GN=MANBA PE=1 SV=3	Inappropriate ioctl for device	5.2	O00462	O00462	1	7	6	6	8.8	100.89	879	0	8.9318	10332;12136;28198;41258;42852;45834;46775	True;True;True;True;True;True;False	11089;13047;30209;45038;46770;50032;51022	48106;55657;128264;185513;185514;192608;208688;208689;208690;208691;208692;213055;213056	48106;55657;128264;185513;192608;208692;213055	--	--	0.17564	0.13791	0.15497	0.20335	0.17342	0.16145	0.13885	0.23111	0.1198	0.1898	0.14975	0.15802	0.17564	0.13791	0.15497	0.20335	0.17342	0.16145	0.13885	0.23111	0.1198	0.1898	0.14975	0.15802	0.785	no	1.312
142	O00468	Agrin OS=Homo sapiens OX=9606 GN=AGRN PE=1 SV=6	Inappropriate ioctl for device	6.3	O00468	O00468	1	15	15	15	9.7	217.32	2068	0	57.036	64;1977;12322;12578;15740;16253;29858;36478;36999;37700;40859;43181;43654;45262;46993	True;True;True;True;True;True;True;True;True;True;True;True;True;True;True	61;2103;13246;13521;16912;17442;31985;39889;40446;41198;44615;47130;47654;49389;51257	227;9215;9216;9217;9218;56560;56561;56562;56563;56564;57912;72101;74564;136261;164075;164076;166460;166461;169133;183390;183391;194299;194300;197581;206173;206174;206175;206176;214784;214785	227;9215;56561;57912;72101;74564;136261;164075;166460;169133;183390;194299;197581;206176;214785	114	1662	0.14466	0.15576	0.15788	0.1829	0.17512	0.17372	0.15586	0.22159	0.11214	0.17872	0.14529	0.18083	0.14466	0.15576	0.15788	0.1829	0.17512	0.17372	0.15586	0.22159	0.11214	0.17872	0.14529	0.18083	1.077	no	1.158
143	O00469	Procollagen-lysine,2-oxoglutarate 5-dioxygenase 2 OS=Homo sapiens OX=9606 GN=PLOD2 PE=1 SV=2	Inappropriate ioctl for device	6.7	O00469	O00469	1	11	11	11	17.2	84.685	737	0	30.114	15164;19992;20472;21316;21808;21886;22749;23891;28882;36918;46938	True;True;True;True;True;True;True;True;True;True;True	16285;21435;21943;22871;23422;23507;24413;25615;30942;40358;51199	69402;91787;94199;97851;97852;97853;100430;100431;100432;100433;100782;100783;104709;109858;109859;109860;131119;131120;131121;166124;166125;166126;166127;214444;214445;214446;214447	69402;91787;94199;97853;100430;100782;104709;109858;131120;166125;214445	--	--	0.11596	0.1865	0.12419	0.24648	0.11037	0.20994	0.11372	0.25295	0.10658	0.21815	0.11601	0.17401	0.11596	0.1865	0.12419	0.24648	0.11037	0.20994	0.11372	0.25295	0.10658	0.21815	0.11601	0.17401	1.608	no	1.985
144	O00471	Exocyst complex component 5 OS=Homo sapiens OX=9606 GN=EXOC5 PE=1 SV=1	Inappropriate ioctl for device	6.7	O00471	O00471	1	9	9	8	14.4	81.852	708	0	9.6977	11460;15307;25865;26153;31179;32206;35435;37729;43656	True;True;True;True;True;True;True;True;True	12327;16447;27705;28013;33834;34937;38749;41227;47656	52751;52752;70072;118254;118255;119434;119435;119436;119437;119438;119439;142300;146878;146879;146880;146881;169222;197600	52751;70072;118254;119435;142300;146878;169222;197600	--	--	0.15362	0.14561	0.16472	0.19291	0.1724	0.16852	0.13587	0.21767	0.13878	0.19574	0.15526	0.14335	0.15362	0.14561	0.16472	0.19291	0.1724	0.16852	0.13587	0.21767	0.13878	0.19574	0.15526	0.14335	0.948	no	1.171
145	O00478	Butyrophilin subfamily 3 member A3 OS=Homo sapiens OX=9606 GN=BTN3A3 PE=1 SV=1	Inappropriate ioctl for device	5.2	O00478;P78410;O00481	O00478;P78410;O00481	3	2	2	2	2.9	65.001	584	0.0044158	1.4521	11841;32654	True;True	12737;35428	54346;148695;148696;148697	54346;148695	--	--	0.14571	0.16313	0.13827	0.21149	0.16702	0.17438	0.1569	0.1678	0.1697	0.23116	0.10795	0.13393	0.14571	0.16313	0.13827	0.21149	0.16702	0.17438	0.1569	0.1678	0.1697	0.23116	0.10795	0.13393	1.120	no	1.530
146	O00479	High mobility group nucleosome-binding domain-containing protein 4 OS=Homo sapiens OX=9606 GN=HMGN4 PE=1 SV=3	Inappropriate ioctl for device	11.3	O00479	O00479	1	2	2	2	14.4	9.5388	90	0	4.4734	28326;33231	True;True	30346;36057	128789;128790;151156	128789;151156	--	--	0.15122	0.20479	0.087954	0.14341	0.25422	0.13555	0	0	0	0	0	0	0.15122	0.20479	0.087954	0.14341	0.25422	0.13555	0	0	0	0	0	0	1.354	no	1.631
147	O00483	Cytochrome c oxidase subunit NDUFA4 OS=Homo sapiens OX=9606 GN=NDUFA4 PE=1 SV=1	Inappropriate ioctl for device	9.8	O00483	O00483	1	5	5	5	55.6	9.3697	81	0	13.32	14085;24049;25667;32327;34245	True;True;True;True;True	15118;25783;27494;35082;37295	64222;64223;64224;64225;64226;64227;64228;64229;64230;64231;64232;64233;64234;64235;110433;110434;110435;110436;117554;117555;117556;117557;117558;147385;147386;147387;147388;147389;147390;147391;147392;147393;147394;155357	64231;110434;117554;147385;155357	--	--	0.14095	0.13749	0.14382	0.21848	0.15102	0.21064	0.14957	0.18874	0.11852	0.22053	0.14628	0.13275	0.14095	0.13749	0.14382	0.21848	0.15102	0.21064	0.14957	0.18874	0.11852	0.22053	0.14628	0.13275	0.975	no	1.519
148	O00487	26S proteasome non-ATPase regulatory subunit 14 OS=Homo sapiens OX=9606 GN=PSMD14 PE=1 SV=1	Inappropriate ioctl for device	6.5	O00487	O00487	1	10	10	10	43.5	34.577	310	0	45.043	4007;4048;10441;26116;30397;30453;35345;39929;44749;46982	True;True;True;True;True;True;True;True;True;True	4285;4332;4333;11220;27972;27973;32771;32851;32852;38643;43602;48824;48825;51245	18088;18089;18090;18091;18092;18093;18094;18095;18096;18097;18098;18361;18362;18363;18364;18365;18366;18367;18368;18369;18370;18371;18372;18373;18374;48523;48524;48525;48526;48527;119316;119317;119318;119319;119320;138769;138770;139020;139021;139022;139023;139024;139025;159945;178717;178718;178719;203275;203276;203277;203278;214686;214687;214688	18091;18369;48523;119319;138769;139025;159945;178717;203276;214687	115;116;117;118	75;167;216;265	0.13544	0.14768	0.14049	0.20903	0.15424	0.20323	0.14218	0.21096	0.12217	0.21922	0.13925	0.15861	0.13544	0.14768	0.14049	0.20903	0.15424	0.20323	0.14218	0.21096	0.12217	0.21922	0.13925	0.15861	1.090	no	1.488
149	O00499	Myc box-dependent-interacting protein 1 OS=Homo sapiens OX=9606 GN=BIN1 PE=1 SV=1	Inappropriate ioctl for device	4.7	O00499;P49418	O00499	2	11	11	9	23.8	64.699	593	0	73.62	588;17306;17307;18928;23077;27475;29154;38874;44458;45802;46091	True;True;True;True;True;True;True;True;True;True;True	613;18579;18580;20314;20315;24755;29443;31227;42475;48516;49998;50301	2610;79550;79551;79552;86884;86885;86886;105934;105935;105936;125470;125471;132490;132491;174326;201918;208516;208517;208518;208519;209997;209998;209999;210000;210001;210002;210003;210004	2610;79551;79552;86885;105935;125470;132491;174326;201918;208517;209998	119	112	0.15218	0.14679	0.14781	0.18005	0.17842	0.17935	0.14803	0.19284	0.13151	0.20969	0.1549	0.14867	0.15218	0.14679	0.14781	0.18005	0.17842	0.17935	0.14803	0.19284	0.13151	0.20969	0.1549	0.14867	0.965	no	1.218
150	O00505	Importin subunit alpha-4 OS=Homo sapiens OX=9606 GN=KPNA3 PE=1 SV=2	Inappropriate ioctl for device	4.6	O00505	O00505	1	9	9	6	23.2	57.81	521	0	41.153	3291;7299;8009;19513;23005;31351;32435;33008;37415	True;True;True;True;True;True;True;True;True	3534;7853;8611;20929;24681;34016;35196;35823;40892	15065;33999;34000;34001;34002;37208;37209;37210;37211;37212;37213;37214;37215;37216;89412;89413;89414;89415;89416;89417;89418;105713;105714;142960;147787;147788;147789;147790;150328;150329;168120;168121;168122	15065;34000;37211;89417;105714;142960;147787;150328;168121	--	--	0.131	0.13431	0.14916	0.19131	0.14218	0.25297	0.13214	0.20487	0.1168	0.22825	0.13929	0.18155	0.131	0.13431	0.14916	0.19131	0.14218	0.25297	0.13214	0.20487	0.1168	0.22825	0.13929	0.18155	1.025	no	1.283
151	O00506	Serine/threonine-protein kinase 25 OS=Homo sapiens OX=9606 GN=STK25 PE=1 SV=1	Inappropriate ioctl for device	6.7	O00506	O00506	1	6	1	1	2.1	48.111	426	1	-2	312;23883;23884;32762;43853;45249	False;False;False;False;True;False	330;25607;25608;35548;35549;47865;49376	1341;109826;109827;109828;109829;109830;109831;109832;109833;109834;109835;109836;109837;149238;149239;149240;198596;198597;198598;205872	1341;109827;109834;149238;198596;205872	120	182	0.15844	0.15003	0.16795	0.2047	0.15378	0.1651	0.14716	0.23433	0.1274	0.17043	0.15098	0.1697	0.15844	0.15003	0.16795	0.2047	0.15378	0.1651	0.14716	0.23433	0.1274	0.17043	0.15098	0.1697	0.947	no	1.219
152	O00515	Ladinin-1 OS=Homo sapiens OX=9606 GN=LAD1 PE=1 SV=2	Inappropriate ioctl for device	10.4	O00515	O00515	1	16	16	15	38.7	57.13	517	0	170.4	3525;16101;16615;17408;20993;22325;27452;27696;32080;32148;32663;33976;35539;35708;36833;37994	True;True;True;True;True;True;True;True;True;True;True;True;True;True;True;True	3774;17286;17851;18694;22532;23968;29418;29673;34802;34874;35438;36957;38873;39072;40268;41517	16025;16026;16027;16028;73945;73946;73947;73948;73949;73950;73951;76302;76303;76304;76305;80042;80043;80044;96400;96401;96402;102902;102903;102904;102905;102906;102907;125355;126216;126217;126218;126219;146358;146642;146643;148735;148736;148737;148738;148739;154248;160701;160702;160703;160704;160705;160706;161348;161349;161350;165760;170337;170338	16025;73946;76302;80042;96401;102902;125355;126217;146358;146643;148737;154248;160703;161349;165760;170338	--	--	0.13011	0.14478	0.14895	0.21182	0.14076	0.22036	0.13092	0.21599	0.12981	0.19281	0.14796	0.16648	0.13011	0.14478	0.14895	0.21182	0.14076	0.22036	0.13092	0.21599	0.12981	0.19281	0.14796	0.16648	1.113	no	1.422
153	O00519	Fatty-acid amide hydrolase 1 OS=Homo sapiens OX=9606 GN=FAAH PE=1 SV=2	Inappropriate ioctl for device	7.7	O00519	O00519	1	6	6	6	17.3	63.065	579	0	14.466	9775;17626;28087;29544;34051;38807	True;True;True;True;True;True	10499;18920;30088;31640;37048;42404	45765;45766;81124;81125;127855;134988;154615;154616;154617;154618;154619;154620;174119	45766;81124;127855;134988;154616;174119	--	--	0.16569	0.1299	0.15334	0.1756	0.18894	0.19537	0.12706	0.23567	0.13986	0.15952	0.18001	0.16501	0.16569	0.1299	0.15334	0.1756	0.18894	0.19537	0.12706	0.23567	0.13986	0.15952	0.18001	0.16501	0.784	no	1.145
154	O00534	von Willebrand factor A domain-containing protein 5A OS=Homo sapiens OX=9606 GN=VWA5A PE=1 SV=2	Inappropriate ioctl for device	6.6	O00534	O00534	1	18	18	18	32.4	86.488	786	0	69.069	1943;3497;7595;7698;10135;11342;13921;21713;26191;27314;30490;30595;39391;40727;42115;46221;49494;49597	True;True;True;True;True;True;True;True;True;True;True;True;True;True;True;True;True;True	2067;3746;8170;8278;10880;12201;14946;23320;28056;29262;29263;32900;33062;43023;44472;45972;50434;53908;54018	9025;9026;15880;15881;15882;15883;15884;15885;15886;15887;15888;15889;35339;35340;35781;35782;47233;47234;47235;47236;52098;52099;63498;63499;63500;63501;100057;100058;119642;124692;124693;124694;124695;124696;139142;139143;139144;139145;139663;176333;176334;182772;182773;189258;210520;210521;225843;225844;225845;226284;226285;226286	9025;15884;35339;35781;47234;52099;63498;100058;119642;124692;139144;139663;176333;182772;189258;210520;225844;226284	121;122;123	182;360;507	0.16709	0.13439	0.15616	0.19163	0.17622	0.15695	0.16369	0.18959	0.14287	0.18126	0.1683	0.14321	0.16709	0.13439	0.15616	0.19163	0.17622	0.15695	0.16369	0.18959	0.14287	0.18126	0.1683	0.14321	0.804	no	1.227
155	O00541	Pescadillo homolog OS=Homo sapiens OX=9606 GN=PES1 PE=1 SV=1	Inappropriate ioctl for device	7.4	O00541	O00541	1	9	9	9	14.5	68.002	588	0	7.2966	8164;13086;15732;21587;23839;23846;37111;40876;49179	True;True;True;True;True;True;True;True;True	8779;14055;16903;23180;25561;25568;40567;44633;53575	38060;38061;60024;60025;72075;72076;99410;109534;109644;109645;166954;166955;183640;183641;224556	38060;60024;72075;99410;109534;109644;166955;183640;224556	--	--	0.1449	0.15644	0.14044	0.18504	0.14457	0.22496	0.12783	0.23173	0.099944	0.2442	0.12294	0.1724	0.1449	0.15644	0.14044	0.18504	0.14457	0.22496	0.12783	0.23173	0.099944	0.2442	0.12294	0.1724	1.080	no	1.318
156	O00560	Syntenin-1 OS=Homo sapiens OX=9606 GN=SDCBP PE=1 SV=1	Inappropriate ioctl for device	7.6	O00560	O00560	1	6	6	6	34.2	32.444	298	0	56.884	2941;7321;29731;38320;38546;44892	True;True;True;True;True;True	3164;7875;31832;41859;41860;42096;48990	13794;13795;13796;34052;34053;34054;34055;135744;135745;172131;172132;172133;172134;172135;172913;204224;204225	13795;34053;135745;172134;172913;204224	124	291	0.15505	0.16221	0.15048	0.20991	0.1496	0.17587	0.13864	0.19991	0.12963	0.2461	0.13194	0.15509	0.15505	0.16221	0.15048	0.20991	0.1496	0.17587	0.13864	0.19991	0.12963	0.2461	0.13194	0.15509	1.046	no	1.395
157	O00562	Membrane-associated phosphatidylinositol transfer protein 1 OS=Homo sapiens OX=9606 GN=PITPNM1 PE=1 SV=4	Inappropriate ioctl for device	5.8	O00562	O00562	1	3	3	3	2.7	134.85	1244	0	2.9131	19471;19902;20357	True;True;True	20884;21342;21820	89155;89156;91327;91328;93725;93726	89155;91328;93726	--	--	0.17618	0.14255	0.14668	0.19903	0.15891	0.15955	0.14402	0.20515	0.1709	0.19539	0.14203	0.14713	0.17618	0.14255	0.14668	0.19903	0.15891	0.15955	0.14402	0.20515	0.1709	0.19539	0.14203	0.14713	0.809	no	1.357
158	O00566	U3 small nucleolar ribonucleoprotein protein MPP10 OS=Homo sapiens OX=9606 GN=MPHOSPH10 PE=1 SV=2	Inappropriate ioctl for device	4.5	O00566	O00566	1	3	3	3	4.6	78.863	681	0	8.1256	21207;23294;45648	True;True;True	22754;24990;49806	97415;106687;106688;207873;207874	97415;106688;207874	--	--	0.13036	0.16081	0.13748	0.19925	0.16043	0.20204	0.16797	0.22678	0.085884	0.17985	0.17397	0.16554	0.13036	0.16081	0.13748	0.19925	0.16043	0.20204	0.16797	0.22678	0.085884	0.17985	0.17397	0.16554	1.234	no	1.449
159	O00567	Nucleolar protein 56 OS=Homo sapiens OX=9606 GN=NOP56 PE=1 SV=4	Inappropriate ioctl for device	9.8	O00567	O00567	1	25	25	25	46.8	66.049	594	0	114.44	3259;8227;8691;11524;11873;13618;16184;19162;20109;24159;24792;25828;25953;26858;26859;28445;28446;29105;30737;35188;39559;45374;46281;47133;49122	True;True;True;True;True;True;True;True;True;True;True;True;True;True;True;True;True;True;True;True;True;True;True;True;True	3497;8849;8850;9345;12396;12770;14627;17370;20560;21559;25905;26572;27667;27795;28760;28761;30474;30475;31177;33270;33271;38450;38451;43206;49510;50495;51405;53514	14971;14972;14973;14974;14975;14976;14977;38309;38310;38311;38312;38313;38314;40193;40194;40195;53096;53097;53098;54438;54439;54440;54441;54442;54443;54444;62324;74236;74237;74238;74239;87777;87778;87779;87780;92462;92463;92464;110945;110946;110947;113811;118130;118131;118132;118133;118561;118562;118563;118564;118565;118566;122346;122347;122348;122349;122350;122351;122352;122353;122354;122355;129…	14973;38311;40194;53096;54442;62324;74236;87780;92464;110946;113811;118131;118564;122348;122354;129415;129417;132262;140267;159174;177135;206616;210678;215545;224250	125;126	289;425	0.14942	0.13925	0.14498	0.19085	0.15744	0.21037	0.14313	0.22794	0.10911	0.21313	0.13377	0.15423	0.14942	0.13925	0.14498	0.19085	0.15744	0.21037	0.14313	0.22794	0.10911	0.21313	0.13377	0.15423	0.932	no	1.316
160	O00571	ATP-dependent RNA helicase DDX3X OS=Homo sapiens OX=9606 GN=DDX3X PE=1 SV=3	Inappropriate ioctl for device	7.2	O00571;O15523;Q9NQI0	O00571;O15523	3	33	33	31	51.1	73.243	662	0	136.05	5163;6117;6443;6508;7114;7257;9560;9795;9796;14421;15133;15866;17765;18760;19794;21769;23388;24985;29143;30396;33824;35648;35966;36872;37213;37647;38812;39185;44541;44592;47198;48681;48990	True;True;True;True;True;True;True;True;True;True;True;True;True;True;True;True;True;True;True;True;True;True;True;True;True;True;True;True;True;True;True;True;True	5521;6558;6896;6964;7649;7806;10272;10520;10521;15482;16250;17040;19070;20136;21225;23379;23380;25091;26772;31216;32768;32769;32770;36770;36771;39005;39338;40309;40676;42409;42809;48602;48655;51477;53039;53363	23674;27660;28932;28933;28934;28935;28936;28937;29230;29231;29232;33096;33097;33098;33099;33100;33101;33102;33103;33730;33731;33732;33733;33734;44314;45861;45862;45863;45864;45865;45866;45867;65854;65855;65856;65857;65858;65859;65860;65861;65862;69280;69281;69282;72563;72564;72565;72566;81920;81921;81922;81923;81924;81925;81926;86095;86096;86097;86098;86099;86100;86101;86102;86103;86104;86105;861…	23674;27660;28936;29231;33100;33731;44314;45862;45867;65855;69280;72565;81924;86099;90874;100294;107204;114590;132443;138766;153549;161122;162232;165916;167287;174132;175568;202361;202519;215859;222109;223500	127;128;129;130	352;355;370;574	0.13624	0.14531	0.13953	0.1994	0.15904	0.21257	0.13437	0.21881	0.12501	0.20601	0.142	0.16342	0.13624	0.14531	0.13953	0.1994	0.15904	0.21257	0.13437	0.21881	0.12501	0.20601	0.142	0.16342	1.067	no	1.429
161	O00584	Ribonuclease T2 OS=Homo sapiens OX=9606 GN=RNASET2 PE=1 SV=2	Inappropriate ioctl for device	7.1	O00584	O00584	1	5	5	5	24.2	29.48	256	0	13.084	9819;18059;25554;26115;47321	True;True;True;True;True	10547;19376;27373;27971;51603	45937;45938;45939;45940;45941;45942;45943;45944;45945;45946;83152;117160;117161;117162;117163;117164;117165;117166;119314;119315;216320;216321;216322;216323;216324;216325;216326;216327;216328	45945;83152;117162;119315;216325	--	--	0.23672	0.11301	0.14084	0.17866	0.18572	0.15849	0.15622	0.17559	0.10167	0.23577	0.16033	0.14657	0.23672	0.11301	0.14084	0.17866	0.18572	0.15849	0.15622	0.17559	0.10167	0.23577	0.16033	0.14657	0.477	down	1.269
162	O00592	Podocalyxin OS=Homo sapiens OX=9606 GN=PODXL PE=1 SV=2	Inappropriate ioctl for device	5.2	O00592	O00592	1	2	2	2	3.6	58.635	558	0	6.4512	24233;26176	True;True	25982;28040	111246;111247;119512;119513	111246;119513	--	--	0.14032	0.1414	0.15132	0.21291	0.17669	0.17676	0.13801	0.26323	0.098873	0.19226	0.11097	0.19665	0.14032	0.1414	0.15132	0.21291	0.17669	0.17676	0.13801	0.26323	0.098873	0.19226	0.11097	0.19665	1.008	no	1.407
163	O00625	Pirin OS=Homo sapiens OX=9606 GN=PIR PE=1 SV=1	Inappropriate ioctl for device	6.9	O00625	O00625	1	2	2	2	10	32.113	290	0	22.343	5771;30577	True;True	6182;33035	26200;26201;139562	26200;139562	--	--	0.1451	0.14569	0.14586	0.17509	0.13905	0.24922	0.13729	0.19311	0.14942	0.2373	0.14605	0.13683	0.1451	0.14569	0.14586	0.17509	0.13905	0.24922	0.13729	0.19311	0.14942	0.2373	0.14605	0.13683	1.004	no	1.200
164	O00629	Importin subunit alpha-3 OS=Homo sapiens OX=9606 GN=KPNA4 PE=1 SV=1	Inappropriate ioctl for device	4.6	O00629	O00629	1	6	3	3	12.5	57.886	521	0	56.677	4123;8009;19475;23005;32435;33001	True;False;True;False;False;True	4413;8611;20888;24681;35196;35815	18975;18976;18977;37208;37209;37210;37211;37212;37213;37214;37215;37216;89179;89180;89181;89182;89183;89184;89185;105713;105714;147787;147788;147789;147790;150280	18977;37211;89185;105714;147787;150280	--	--	0.14284	0.13602	0.14628	0.19881	0.1742	0.20098	0.1335	0.21556	0.11057	0.20806	0.15125	0.17891	0.14284	0.13602	0.14628	0.19881	0.1742	0.20098	0.1335	0.21556	0.11057	0.20806	0.15125	0.17891	0.952	no	1.359
165	O00712	Nuclear factor 1 B-type OS=Homo sapiens OX=9606 GN=NFIB PE=1 SV=2	Inappropriate ioctl for device	9.2	O00712;Q14938	O00712	2	3	3	1	7.6	47.441	420	0	3.4369	8434;15638;37545	True;True;True	9073;16798;41031	39259;39260;39261;71542;71543;168565;168566	39260;71542;168566	--	--	0.14227	0.14812	0.14731	0.18748	0.16991	0.20175	0.14155	0.19294	0.14926	0.23444	0.14077	0.14104	0.14227	0.14812	0.14731	0.18748	0.16991	0.20175	0.14155	0.19294	0.14926	0.23444	0.14077	0.14104	1.041	no	1.273
166	O00743	Serine/threonine-protein phosphatase 6 catalytic subunit OS=Homo sapiens OX=9606 GN=PPP6C PE=1 SV=1	Inappropriate ioctl for device	5.4	O00743	O00743	1	4	4	4	17.4	35.144	305	0	12.825	3037;14213;40945;46734	True;True;True;True	3262;15257;44706;50978	14119;14120;64721;64722;64723;64724;64725;64726;183940;183941;183942;183943;212883	14120;64723;183943;212883	--	--	0.15354	0.13093	0.14812	0.19679	0.18879	0.18944	0.1413	0.22037	0.1397	0.20032	0.13898	0.15823	0.15354	0.13093	0.14812	0.19679	0.18879	0.18944	0.1413	0.22037	0.1397	0.20032	0.13898	0.15823	0.853	no	1.329
167	O00748	Cocaine esterase OS=Homo sapiens OX=9606 GN=CES2 PE=1 SV=1	Inappropriate ioctl for device	6	O00748;P22303	O00748	2	17	17	16	30.8	61.806	559	0	92.602	623;3110;8302;8628;10395;12116;13749;13750;17788;21072;30319;31744;37171;37905;42654;47914;49628	True;True;True;True;True;True;True;True;True;True;True;True;True;True;True;True;True	653;3339;8931;9279;11158;13027;14769;14770;19093;22612;32660;32661;34439;40629;41419;46555;52227;54052	2853;2854;2855;2856;2857;2858;2859;2860;2861;2862;2863;2864;14361;14362;14363;14364;14365;14366;14367;14368;14369;14370;14371;14372;14373;14374;14375;38597;38598;40016;48318;48319;48320;48321;48322;48323;48324;55562;55563;55564;55565;55566;55567;55568;55569;55570;55571;55572;55573;55574;62861;62862;62863;62864;82047;82048;82049;82050;82051;96748;96749;96750;96751;138310;138311;138312;138313;13831…	2857;14362;38598;40016;48318;55565;62861;62863;82049;96748;138312;144739;167165;170028;191475;218619;226443	131	309	0.16214	0.12074	0.18303	0.15844	0.1839	0.18503	0.12434	0.13991	0.22039	0.20389	0.14572	0.14051	0.16214	0.12074	0.18303	0.15844	0.1839	0.18503	0.12434	0.13991	0.22039	0.20389	0.14572	0.14051	0.745	no	0.866
168	O00754	Lysosomal alpha-mannosidase OS=Homo sapiens OX=9606 GN=MAN2B1 PE=1 SV=3	Inappropriate ioctl for device	7.3	O00754	O00754	1	14	14	14	15	113.74	1011	0	48.322	5717;6344;7939;10318;12325;12994;18358;24883;27767;27947;42248;42826;43624;47432	True;True;True;True;True;True;True;True;True;True;True;True;True;True	6122;6123;6791;8534;11074;13249;13959;19692;26663;29744;29937;46114;46744;47624;51719	26015;26016;26017;26018;28528;36859;48062;48063;56567;56568;59640;84409;84410;84411;84412;84413;84414;114225;114226;114227;114228;114229;114230;126402;127312;127313;127314;127315;127316;127317;189684;192517;192518;197480;197481;197482;197483;216709;216710;216711;216712	26015;28528;36859;48062;56567;59640;84413;114226;126402;127313;189684;192517;197480;216710	132	812	0.17116	0.15984	0.15352	0.19768	0.17163	0.15008	0.16244	0.17038	0.15005	0.19788	0.15606	0.13963	0.17116	0.15984	0.15352	0.19768	0.17163	0.15008	0.16244	0.17038	0.15005	0.19788	0.15606	0.13963	0.934	no	1.288
169	O00757	Fructose-1,6-bisphosphatase isozyme 2 OS=Homo sapiens OX=9606 GN=FBP2 PE=1 SV=2	Inappropriate ioctl for device	7.3	O00757	O00757	1	3	2	2	9.4	36.743	339	0	5.8352	22076;22151;49555	True;True;False	23706;23785;53972;53973	101660;101661;101662;101663;101956;226127;226128;226129;226130;226131;226132;226133;226134;226135	101660;101956;226130	133	249	0.12814	0.10629	0.11731	0.34162	0.10951	0.19712	0.13069	0.1519	0.33375	0.14115	0.10906	0.12081	0.12814	0.10629	0.11731	0.34162	0.10951	0.19712	0.13069	0.1519	0.33375	0.14115	0.10906	0.12081	0.829	no	2.912
170	O00762	Ubiquitin-conjugating enzyme E2 C OS=Homo sapiens OX=9606 GN=UBE2C PE=1 SV=1	Inappropriate ioctl for device	7.5	O00762	O00762	1	3	3	3	21.2	19.652	179	0	4.4175	15658;28516;48946	True;True;True	16820;30546;53316	71612;71613;71614;71615;71616;71617;129731;223367	71613;129731;223367	--	--	0.11728	0.14779	0.13635	0.18296	0.11556	0.30933	0.13501	0.17943	0.12831	0.25453	0.14183	0.16089	0.11728	0.14779	0.13635	0.18296	0.11556	0.30933	0.13501	0.17943	0.12831	0.25453	0.14183	0.16089	1.260	no	1.342
171	O00764	Pyridoxal kinase OS=Homo sapiens OX=9606 GN=PDXK PE=1 SV=1	Inappropriate ioctl for device	6.1	O00764	O00764	1	8	8	8	32.7	35.102	312	0	37.575	3132;16779;22747;27462;43054;45520;47094;48204	True;True;True;True;True;True;True;True	3363;18027;24411;29430;46990;49667;51362;52538	14483;76938;76939;76940;76941;76942;104701;104702;104703;104704;104705;104706;104707;125386;125387;125388;193450;193451;193452;193453;193454;207305;207306;207307;207308;207309;207310;215367;215368;215369;215370;219887;219888;219889	14483;76940;104704;125388;193454;207305;215367;219888	134	287	0.16016	0.14562	0.15799	0.21109	0.16276	0.17176	0.13064	0.18096	0.1474	0.2058	0.12707	0.19519	0.16016	0.14562	0.15799	0.21109	0.16276	0.17176	0.13064	0.18096	0.1474	0.2058	0.12707	0.19519	0.909	no	1.336
172	O00767	Acyl-CoA desaturase OS=Homo sapiens OX=9606 GN=SCD PE=1 SV=2	Inappropriate ioctl for device	9.3	O00767	O00767	1	1	1	1	7	41.522	359	0.0029812	1.5655	33219	TRUE	36045	151122	151122	--	--	0	0	0	0	0	0	0	0	0	0	0	0	0	0	0	0	0	0	0	0	0	0	0	0	--	no	--
173	O14494	Phospholipid phosphatase 1 OS=Homo sapiens OX=9606 GN=PLPP1 PE=1 SV=1	Inappropriate ioctl for device	8.1	O14494	O14494	1	2	2	2	10.2	32.156	284	0	9.5447	1827;32356	True;True	1942;35112	8501;8502;147505;147506	8502;147505	--	--	0.14767	0.13498	0.15576	0.20969	0.16252	0.18938	0.14264	0.2058	0.14906	0.1583	0.17388	0.17033	0.14767	0.13498	0.15576	0.20969	0.16252	0.18938	0.14264	0.2058	0.14906	0.1583	0.17388	0.17033	0.914	no	1.346
174	O14495	Phospholipid phosphatase 3 OS=Homo sapiens OX=9606 GN=PLPP3 PE=1 SV=1	Inappropriate ioctl for device	9.4	O14495	O14495	1	2	2	2	7.1	35.116	311	0	4.4587	9516;42683	True;True	10223;46589	44123;44124;44125;44126;191602;191603	44126;191603	--	--	0.16017	0.15013	0.157	0.17775	0.20851	0.15325	0.17554	0.16606	0.1559	0.15939	0.19559	0.14384	0.16017	0.15013	0.157	0.17775	0.20851	0.15325	0.17554	0.16606	0.1559	0.15939	0.19559	0.14384	0.937	no	1.132
175	O14497	AT-rich interactive domain-containing protein 1A OS=Homo sapiens OX=9606 GN=ARID1A PE=1 SV=3	Inappropriate ioctl for device	6.7	O14497	O14497	1	15	15	14	8.1	242.04	2285	0	29.053	2403;8567;9434;10385;18470;19761;23250;26102;28491;29296;29648;34181;38717;43734;46115	True;True;True;True;True;True;True;True;True;True;True;True;True;True;True	2551;9212;10138;11143;19819;21190;24944;27957;30521;31375;31748;37212;42310;47738;50325	11146;39830;39831;43766;48276;84826;90627;90628;90629;90630;106539;119280;129597;129598;133062;135403;135404;135405;155095;173733;197934;210080;210081	11146;39830;43766;48276;84826;90629;106539;119280;129597;133062;135404;155095;173733;197934;210081	--	--	0.14059	0.14906	0.15248	0.19227	0.17599	0.18807	0.14474	0.18604	0.13432	0.2224	0.13738	0.14538	0.14059	0.14906	0.15248	0.19227	0.17599	0.18807	0.14474	0.18604	0.13432	0.2224	0.13738	0.14538	1.060	no	1.261
176	O14498	Immunoglobulin superfamily containing leucine-rich repeat protein OS=Homo sapiens OX=9606 GN=ISLR PE=2 SV=1	Inappropriate ioctl for device	4.8	O14498	O14498	1	3	3	3	8.6	45.997	428	0	3.7765	2524;27625;42785	True;True;True	2679;29601;46701	11764;11765;125964;192096;192097	11765;125964;192097	--	--	0.10785	0.21668	0.11951	0.24918	0.13964	0.16713	0.12973	0.19838	0.13093	0.17745	0.13542	0.22061	0.10785	0.21668	0.11951	0.24918	0.13964	0.16713	0.12973	0.19838	0.13093	0.17745	0.13542	0.22061	2.009	up	2.085
177	O14521	Succinate dehydrogenase [ubiquinone] cytochrome b small subunit, mitochondrial OS=Homo sapiens OX=9606 GN=SDHD PE=1 SV=1	Inappropriate ioctl for device	8.8	O14521	O14521	1	2	2	2	10.7	17.043	159	0.0018986	1.7724	387;3991	True;True	409;4267	1759;1760;18026	1759;18026	--	--	0.19613	0.14417	0.15512	0.20241	0.15617	0.146	0.18701	0.14019	0.16154	0.24431	0.13676	0.13018	0.19613	0.14417	0.15512	0.20241	0.15617	0.146	0.18701	0.14019	0.16154	0.24431	0.13676	0.13018	0.735	no	1.305
178	O14522	Receptor-type tyrosine-protein phosphatase T OS=Homo sapiens OX=9606 GN=PTPRT PE=1 SV=6	Inappropriate ioctl for device	6.9	O14522	O14522	1	1	1	1	0.6	162.13	1441	1	-2	38567	TRUE	42121	173048	173048	135	1209	0.16557	0.14263	0.17787	0.15975	0.2267	0.12748	0	0	0	0	0	0	0.16557	0.14263	0.17787	0.15975	0.2267	0.12748	0	0	0	0	0	0	0.861	no	0.898
179	O14548	Cytochrome c oxidase subunit 7A-related protein, mitochondrial OS=Homo sapiens OX=9606 GN=COX7A2L PE=1 SV=2	Inappropriate ioctl for device	9.8	O14548	O14548	1	4	4	4	33.3	12.615	114	0	12.705	618;13591;16108;29017	True;True;True;True	646;14597;17293;31085	2812;2813;2814;2815;62154;62155;62156;62157;62158;73976;73977;131828;131829;131830;131831;131832;131833;131834	2813;62158;73976;131834	136	85	0.17805	0.12077	0.1722	0.16219	0.19251	0.17012	0.15656	0.20802	0.13706	0.2245	0.16172	0.12045	0.17805	0.12077	0.1722	0.16219	0.19251	0.17012	0.15656	0.20802	0.13706	0.2245	0.16172	0.12045	0.678	no	0.942
180	O14558	Heat shock protein beta-6 OS=Homo sapiens OX=9606 GN=HSPB6 PE=1 SV=2	Inappropriate ioctl for device	6.4	O14558	O14558	1	6	6	6	53.1	17.135	160	0	29.038	3085;3427;17857;17966;30051;46963	True;True;True;True;True;True	3313;3675;19164;19279;32269;51226	14258;14259;14260;15662;15663;15664;15665;82299;82300;82301;82302;82798;82799;82800;82801;82802;82803;82804;82805;137076;214622;214623	14258;15663;82300;82805;137076;214623	137	1	0.16106	0.16931	0.1994	0.18106	0.20014	0.092579	0.15347	0.084668	0.1703	0.11556	0.17622	0.28806	0.16106	0.16931	0.1994	0.18106	0.20014	0.092579	0.15347	0.084668	0.1703	0.11556	0.17622	0.28806	1.051	no	0.908
181	O14561	Acyl carrier protein, mitochondrial OS=Homo sapiens OX=9606 GN=NDUFAB1 PE=1 SV=3	Inappropriate ioctl for device	4.5	O14561	O14561	1	4	4	4	25	17.417	156	0	9.1805	27247;28714;29627;45659	True;True;True;True	29162;29163;30757;31726;49817	124292;124293;124294;124295;124296;124297;124298;124299;130465;130466;130467;130468;130469;135337;135338;135339;135340;135341;135342;135343;135344;135345;135346;135347;135348;207908;207909;207910;207911;207912;207913;207914;207915	124294;130469;135338;207911	138;139	105;139	0.15433	0.12804	0.14338	0.18626	0.19283	0.18906	0.13967	0.18403	0.15302	0.21397	0.1643	0.14628	0.15433	0.12804	0.14338	0.18626	0.19283	0.18906	0.13967	0.18403	0.15302	0.21397	0.1643	0.14628	0.830	no	1.299
182	O14562	Ubiquitin domain-containing protein UBFD1 OS=Homo sapiens OX=9606 GN=UBFD1 PE=1 SV=2	Inappropriate ioctl for device	5.5	O14562	O14562	1	4	4	4	13.3	33.382	309	0	3.8937	13381;16227;24982;27743	True;True;True;True	14372;17415;26769;29720	61261;74447;74448;114574;114575;114576;114577;126337;126338	61261;74448;114574;126337	--	--	0.12628	0.15382	0.1329	0.19405	0.14801	0.22896	0.13486	0.22092	0.099465	0.20841	0.14063	0.15464	0.12628	0.15382	0.1329	0.19405	0.14801	0.22896	0.13486	0.22092	0.099465	0.20841	0.14063	0.15464	1.218	no	1.460
183	O14569	Cytochrome b561 domain-containing protein 2 OS=Homo sapiens OX=9606 GN=CYB561D2 PE=1 SV=1	Inappropriate ioctl for device	10.3	O14569	O14569	1	1	1	1	5.4	23.973	222	0.0015261	1.8089	2591	TRUE	2749	12028;12029	12029	--	--	0.16953	0.15027	0.16063	0.18918	0.15576	0.17463	0.14458	0.16159	0.13302	0.27035	0.15451	0.13595	0.16953	0.15027	0.16063	0.18918	0.15576	0.17463	0.14458	0.16159	0.13302	0.27035	0.15451	0.13595	0.886	no	1.178
184	O14579	Coatomer subunit epsilon OS=Homo sapiens OX=9606 GN=COPE PE=1 SV=3	Inappropriate ioctl for device	4.7	O14579	O14579	1	13	13	13	50.6	34.482	308	0	74.17	3054;7229;7572;12730;22469;24606;27832;28663;29310;30106;31000;35759;39669	True;True;True;True;True;True;True;True;True;True;True;True;True	3281;7775;8147;13684;24119;26377;29813;29814;30704;31390;32345;32346;33638;39124;43319;43320	14181;14182;33549;33550;33551;33552;33553;35271;35272;35273;58574;58575;58576;58577;103543;103544;103545;103546;103547;103548;103549;103550;103551;103552;113154;113155;126858;126859;130310;133218;137259;137260;137261;137262;137263;137264;137265;137266;137267;137268;141534;141535;141536;141537;161515;177573;177574;177575	14182;33553;35272;58576;103546;113155;126859;130310;133218;137267;141535;161515;177573	140;141;142	86;122;208	0.14578	0.13622	0.1554	0.20275	0.17116	0.18468	0.14542	0.22028	0.13513	0.19737	0.14788	0.16063	0.14578	0.13622	0.1554	0.20275	0.17116	0.18468	0.14542	0.22028	0.13513	0.19737	0.14788	0.16063	0.934	no	1.305
185	O14617	AP-3 complex subunit delta-1 OS=Homo sapiens OX=9606 GN=AP3D1 PE=1 SV=1	Inappropriate ioctl for device	8.7	O14617	O14617	1	19	19	19	20.5	130.16	1153	0	51.649	2169;3442;4088;6641;7701;16267;18574;20466;23167;23325;24756;26667;27700;29605;30715;32041;32091;46795;48843	True;True;True;True;True;True;True;True;True;True;True;True;True;True;True;True;True;True;True	2305;3689;4375;7110;8281;17459;19931;21937;24858;25024;26536;28565;29677;31702;33236;34757;34814;51042;53206	10057;10058;15693;15694;15695;18539;18540;18541;29805;29806;35787;35788;74636;74637;85363;94180;106268;106802;106803;106804;106805;106806;106807;113697;121699;126225;135134;135135;135136;135137;135138;135139;140165;146184;146185;146391;213133;213134;222935	10058;15693;18539;29805;35787;74637;85363;94180;106268;106803;113697;121699;126225;135135;140165;146184;146391;213133;222935	--	--	0.15491	0.14273	0.14653	0.1981	0.16065	0.18721	0.13017	0.21356	0.13698	0.1892	0.13681	0.16244	0.15491	0.14273	0.14653	0.1981	0.16065	0.18721	0.13017	0.21356	0.13698	0.1892	0.13681	0.16244	0.921	no	1.352
186	O14618	Copper chaperone for superoxide dismutase OS=Homo sapiens OX=9606 GN=CCS PE=1 SV=1	Inappropriate ioctl for device	5.3	O14618	O14618	1	4	4	4	13.5	29.04	274	0	10.092	13156;36487;38222;47226	True;True;True;True	14128;39899;41754;51507	60245;60246;164102;164103;164104;164105;171706;171707;171708;215950	60245;164105;171707;215950	--	--	0.15017	0.14966	0.15427	0.19132	0.16741	0.18842	0.15193	0.19352	0.1423	0.21207	0.14457	0.14805	0.15017	0.14966	0.15427	0.19132	0.16741	0.18842	0.15193	0.19352	0.1423	0.21207	0.14457	0.14805	0.997	no	1.240
187	O14639	Actin-binding LIM protein 1 OS=Homo sapiens OX=9606 GN=ABLIM1 PE=1 SV=3	Inappropriate ioctl for device	8.7	O14639	O14639	1	6	6	6	9	87.687	778	0	28.151	7930;13343;18210;34663;41817;48188	True;True;True;True;True;True	8525;14334;19534;37792;45639;52522	36843;61138;83748;83749;157002;157003;187931;219844;219845;219846	36843;61138;83749;157002;187931;219846	--	--	0.15459	0.15562	0.17075	0.19486	0.18304	0.15455	0.15397	0.21155	0.1071	0.16607	0.16847	0.14676	0.15459	0.15562	0.17075	0.19486	0.18304	0.15455	0.15397	0.21155	0.1071	0.16607	0.16847	0.14676	1.007	no	1.141
188	O14641	Segment polarity protein dishevelled homolog DVL-2 OS=Homo sapiens OX=9606 GN=DVL2 PE=1 SV=1	Inappropriate ioctl for device	5.9	O14641	O14641	1	2	2	1	3	78.947	736	0.00039101	2.1179	48054;49066	True;True	52375;53455	219293;224031	219293;224031	--	--	0.14235	0.12297	0.15432	0.20662	0.13711	0.23663	0.14108	0.24417	0.12045	0.16362	0.13962	0.19104	0.14235	0.12297	0.15432	0.20662	0.13711	0.23663	0.14108	0.24417	0.12045	0.16362	0.13962	0.19104	0.864	no	1.339
189	O14646	Chromodomain-helicase-DNA-binding protein 1 OS=Homo sapiens OX=9606 GN=CHD1 PE=1 SV=2	Inappropriate ioctl for device	7.1	O14646	O14646	1	2	2	2	1	196.69	1710	0.00039131	2.1268	9888;11922	True;True	10619;12822	46244;46245;54615;54616	46245;54615	--	--	0.12182	0.14954	0.12974	0.17643	0.18249	0.23999	0.11665	0.27695	0.11676	0.19731	0.11979	0.17254	0.12182	0.14954	0.12974	0.17643	0.18249	0.23999	0.11665	0.27695	0.11676	0.19731	0.11979	0.17254	1.228	no	1.360
190	O14653	Golgi SNAP receptor complex member 2 OS=Homo sapiens OX=9606 GN=GOSR2 PE=1 SV=2	Inappropriate ioctl for device	8.3	O14653	O14653	1	2	2	2	9.9	24.775	212	0	6.7249	29971;48196	True;True	32154;52530	136814;136815;136816;219862;219863;219864;219865;219866;219867	136815;219863	143	1	0.14496	0.14541	0.16021	0.19388	0.18324	0.17239	0.16404	0.18943	0.13993	0.20474	0.14785	0.1604	0.14496	0.14541	0.16021	0.19388	0.18324	0.17239	0.16404	0.18943	0.13993	0.20474	0.14785	0.1604	1.003	no	1.210
191	O14656	Torsin-1A OS=Homo sapiens OX=9606 GN=TOR1A PE=1 SV=1	Inappropriate ioctl for device	7	O14656	O14656	1	4	4	4	14.8	37.808	332	0	8.6682	2771;6245;21543;43358	True;True;True;True	2958;6690;23131;47329	13029;28151;28152;99190;195650	13029;28152;99190;195650	144	304	0.16423	0.1364	0.1635	0.2181	0.15481	0.16297	0.14903	0.20484	0.13746	0.18283	0.15644	0.18576	0.16423	0.1364	0.1635	0.2181	0.15481	0.16297	0.14903	0.20484	0.13746	0.18283	0.15644	0.18576	0.831	no	1.334
192	O14657	Torsin-1B OS=Homo sapiens OX=9606 GN=TOR1B PE=1 SV=2	Inappropriate ioctl for device	8.7	O14657	O14657	1	6	6	6	20.8	37.978	336	0	18.503	6312;16825;25198;29745;31483;43359	True;True;True;True;True;True	6759;18074;26996;31846;34155;47330;47331	28418;77104;77105;77106;115461;115462;135790;143549;195651;195652;195653;195654	28418;77104;115461;135790;143549;195654	145	311	0.1375	0.1394	0.16421	0.21935	0.16693	0.17298	0.1332	0.21074	0.1397	0.19009	0.15095	0.16247	0.1375	0.1394	0.16421	0.21935	0.16693	0.17298	0.1332	0.21074	0.1397	0.19009	0.15095	0.16247	1.014	no	1.336
193	O14662	Syntaxin-16 OS=Homo sapiens OX=9606 GN=STX16 PE=1 SV=3	Inappropriate ioctl for device	6	O14662	O14662	1	2	2	2	7.1	37.031	325	0	3.5754	28767;34333	True;True	30816;37401	130642;130643;155664	130642;155664	--	--	0.16254	0.11853	0.15859	0.18623	0.1774	0.1967	0.1163	0.18914	0.18567	0.22201	0.13952	0.14736	0.16254	0.11853	0.15859	0.18623	0.1774	0.1967	0.1163	0.18914	0.18567	0.22201	0.13952	0.14736	0.729	no	1.174
194	O14672	Disintegrin and metalloproteinase domain-containing protein 10 OS=Homo sapiens OX=9606 GN=ADAM10 PE=1 SV=1	Inappropriate ioctl for device	7.8	O14672	O14672	1	10	10	10	15.1	84.141	748	0	26.294	1764;4315;8343;11223;12401;13390;29128;31748;32732;38349	True;True;True;True;True;True;True;True;True;True	1873;4618;8975;12073;13327;14381;31201;34443;35515;41891	7983;7984;7985;7986;7987;20235;38828;38829;38830;38831;38832;38833;51546;56923;61278;61279;61280;61281;132388;132389;132390;144763;144764;144765;149112;172216;172217;172218;172219	7986;20235;38830;51546;56923;61281;132388;144763;149112;172217	--	--	0.15873	0.1424	0.15222	0.19518	0.17703	0.15091	0.1456	0.20999	0.14485	0.17172	0.15368	0.16242	0.15873	0.1424	0.15222	0.19518	0.17703	0.15091	0.1456	0.20999	0.14485	0.17172	0.15368	0.16242	0.897	no	1.282
195	O14683	Tumor protein p53-inducible protein 11 OS=Homo sapiens OX=9606 GN=TP53I11 PE=1 SV=2	Inappropriate ioctl for device	10	O14683	O14683	1	3	3	3	13.8	21.054	189	0	13.203	20448;21447;22762	True;True;True	21916;23028;24426	94091;98728;98729;98730;98731;98732;98733;104744;104745	94091;98730;104745	--	--	0.14794	0.10648	0.17528	0.23158	0.16854	0.16521	0.15235	0.22026	0.12135	0.18736	0.15318	0.14195	0.14794	0.10648	0.17528	0.23158	0.16854	0.16521	0.15235	0.22026	0.12135	0.18736	0.15318	0.14195	0.720	no	1.321
196	O14727	Apoptotic protease-activating factor 1 OS=Homo sapiens OX=9606 GN=APAF1 PE=1 SV=2	Inappropriate ioctl for device	6.4	O14727	O14727	1	2	2	2	2.5	141.84	1248	0	4.003	40622;49689	True;True	44354;54117	182132;182133;226660	182132;226660	--	--	0.17127	0.14573	0.14911	0.20497	0.1594	0.16952	0.1484	0.22372	0.14641	0.19199	0.15902	0.13045	0.17127	0.14573	0.14911	0.20497	0.1594	0.16952	0.1484	0.22372	0.14641	0.19199	0.15902	0.13045	0.851	no	1.375
197	O14732	Inositol monophosphatase 2 OS=Homo sapiens OX=9606 GN=IMPA2 PE=1 SV=1	Inappropriate ioctl for device	6.6	O14732	O14732	1	2	2	2	7.6	31.321	288	0	7.8951	2687;12792	True;True	2853;13747	12698;12699;12700;12701;58772;58773;58774	12700;58772	--	--	0.15915	0.12013	0.16447	0.19203	0.193	0.15936	0.15098	0.19122	0.13018	0.18398	0.17832	0.16273	0.15915	0.12013	0.16447	0.19203	0.193	0.15936	0.15098	0.19122	0.13018	0.18398	0.17832	0.16273	0.755	no	1.168
198	O14733	Dual specificity mitogen-activated protein kinase kinase 7 OS=Homo sapiens OX=9606 GN=MAP2K7 PE=1 SV=2	Inappropriate ioctl for device	9.6	O14733	O14733	1	2	2	2	5.3	47.484	419	0.0086987	1.1371	40385;42449	True;True	44098;46327	180929;190359;190360	180929;190359	--	--	0.1726	0.13242	0.17315	0.19782	0.14024	0.18377	0.14264	0.19708	0.11282	0.21304	0.14947	0.18495	0.1726	0.13242	0.17315	0.19782	0.14024	0.18377	0.14264	0.19708	0.11282	0.21304	0.14947	0.18495	0.767	no	1.142
199	O14734	Acyl-coenzyme A thioesterase 8 OS=Homo sapiens OX=9606 GN=ACOT8 PE=1 SV=1	Inappropriate ioctl for device	7.6	O14734	O14734	1	2	2	2	12.2	35.914	319	0	29.012	18890;25191	True;True	20271;26989	86694;86695;86696;115449;115450	86694;115450	--	--	0.1409	0.1491	0.13431	0.13516	0.16389	0.27665	0.13152	0.1937	0.1445	0.23703	0.1394	0.131	0.1409	0.1491	0.13431	0.13516	0.16389	0.27665	0.13152	0.1937	0.1445	0.23703	0.1394	0.131	1.058	no	1.006
200	O14735	CDP-diacylglycerol--inositol 3-phosphatidyltransferase OS=Homo sapiens OX=9606 GN=CDIPT PE=1 SV=1	Inappropriate ioctl for device	8.1	O14735	O14735	1	2	2	2	9.9	23.539	213	0	5.911	30280;32217	True;True	32595;34949	138070;138071;138072;146928;146929	138070;146929	--	--	0.14472	0.15775	0.1423	0.23346	0.15905	0.1675	0.1189	0.16379	0.097923	0.33897	0.12945	0.15097	0.14472	0.15775	0.1423	0.23346	0.15905	0.1675	0.1189	0.16379	0.097923	0.33897	0.12945	0.15097	1.090	no	1.641
201	O14737	Programmed cell death protein 5 OS=Homo sapiens OX=9606 GN=PDCD5 PE=1 SV=3	Inappropriate ioctl for device	5.8	O14737	O14737	1	6	6	6	48	14.285	125	0	31.979	4069;17996;28566;32638;46354;46355	True;True;True;True;True;True	4355;19311;30601;35411;50573;50574	18448;18449;18450;82946;82947;129936;129937;129938;129939;129940;129941;129942;129943;129944;129945;129946;148614;148615;148616;148617;148618;148619;210961;210962;210963;210964;210965;210966;210967;210968;210969;210970;210971;210972;210973;210974	18450;82946;129938;148617;210964;210973	--	--	0.13246	0.1363	0.14147	0.2052	0.14432	0.25016	0.13867	0.22158	0.11722	0.21067	0.12971	0.17917	0.13246	0.1363	0.14147	0.2052	0.14432	0.25016	0.13867	0.22158	0.11722	0.21067	0.12971	0.17917	1.029	no	1.450
202	O14744	Protein arginine N-methyltransferase 5 OS=Homo sapiens OX=9606 GN=PRMT5 PE=1 SV=4	Inappropriate ioctl for device	6.2	O14744	O14744	1	12	12	12	25.4	72.683	637	0	26.095	210;5226;6518;8806;9643;11868;15058;28610;33997;36765;46002;49378	True;True;True;True;True;True;True;True;True;True;True;True	213;5589;6979;9466;10360;10361;12764;16175;30648;36980;40197;50210;53781	844;845;23998;29277;29278;29279;40661;40662;40663;40664;45247;45248;45249;54418;68919;68920;130115;130116;154295;165524;165525;209653;209654;225393;225394	844;23998;29277;40661;45249;54418;68919;130116;154295;165524;209653;225394	146;147	43;500	0.13325	0.16157	0.14237	0.2027	0.16695	0.19265	0.13233	0.23285	0.10553	0.21782	0.14356	0.15812	0.13325	0.16157	0.14237	0.2027	0.16695	0.19265	0.13233	0.23285	0.10553	0.21782	0.14356	0.15812	1.213	no	1.424
203	O14745	Na(+)/H(+) exchange regulatory cofactor NHE-RF1 OS=Homo sapiens OX=9606 GN=SLC9A3R1 PE=1 SV=4	Inappropriate ioctl for device	5.5	O14745	O14745	1	15	15	14	46.6	38.868	358	0	98.133	1464;3070;3173;8162;8163;11247;16578;22621;27208;27210;29185;29194;34130;36423;39665	True;True;True;True;True;True;True;True;True;True;True;True;True;True;True	1547;3298;3408;8777;8778;12099;17812;24279;29120;29122;31259;31268;37146;39831;43315	6523;6524;6525;14229;14617;14618;14619;14620;14621;38052;38053;38054;38055;38056;38057;38058;38059;51744;76020;76021;104164;104165;104166;124085;124086;124087;124088;124089;124090;124091;124092;124096;132642;132643;132644;132645;132646;132647;132648;132649;132650;132651;132652;132668;132669;154920;154921;154922;177558;177559;177560;177561;177562;177563;177564	6525;14229;14618;38052;38055;51744;76021;104165;124086;124096;132644;132669;154920;177560	--	--	0.15661	0.14478	0.15094	0.18513	0.17199	0.17938	0.13475	0.14501	0.25206	0.19968	0.13871	0.12265	0.15661	0.14478	0.15094	0.18513	0.17199	0.17938	0.13475	0.14501	0.25206	0.19968	0.13871	0.12265	0.924	no	1.227
204	O14773	Tripeptidyl-peptidase 1 OS=Homo sapiens OX=9606 GN=TPP1 PE=1 SV=2	Inappropriate ioctl for device	6.5	O14773	O14773	1	8	8	8	18.7	61.247	563	0	140.44	4551;16188;20617;25190;29756;33349;45881;46969	True;True;True;True;True;True;True;True	4872;17374;22097;26988;31857;36181;50082;50083;51232	21133;21134;21135;21136;21137;21138;21139;21140;21141;21142;21143;21144;21145;74266;74267;74268;74269;94757;94758;115439;115440;115441;115442;115443;115444;115445;115446;115447;115448;135823;135824;135825;135826;135827;135828;135829;135830;135831;135832;135833;135834;135835;151563;151564;151565;151566;151567;151568;151569;151570;151571;151572;208944;208945;208946;208947;208948;208949;208950;20895…	21135;74266;94757;115440;135825;151570;208948;214646	148	345	0.18247	0.16182	0.14154	0.20338	0.18145	0.13278	0.16581	0.18104	0.16059	0.19349	0.14337	0.14648	0.18247	0.16182	0.14154	0.20338	0.18145	0.13278	0.16581	0.18104	0.16059	0.19349	0.14337	0.14648	0.887	no	1.437
205	O14776	Transcription elongation regulator 1 OS=Homo sapiens OX=9606 GN=TCERG1 PE=1 SV=2	Inappropriate ioctl for device	9.2	O14776;Q5VWI1	O14776	2	21	21	21	19.4	123.9	1098	0	33.928	1984;2460;3803;8178;8569;8755;11011;16555;17438;23380;25246;26142;26214;28560;36717;39158;41568;44257;47527;47528;48899	True;True;True;True;True;True;True;True;True;True;True;True;True;True;True;True;True;True;True;True;True	2111;2608;4069;8793;9214;9409;11841;17788;18724;25083;27045;28001;28081;30593;40144;42778;45371;48303;51817;51818;53264	9234;9235;9236;9237;11334;17223;17224;38120;38121;38122;38123;39833;39834;39835;40445;50722;50723;75934;75935;80152;80153;80154;80155;80156;80157;107186;115690;115691;115692;115693;115694;115695;115696;119403;119404;119770;119771;119772;129886;129887;165338;175453;175454;175455;186846;186847;186848;200747;200748;217017;217018;217019;223154;223155;223156;223157;223158	9234;11334;17223;38120;39833;40445;50723;75934;80152;107186;115694;119404;119770;129886;165338;175454;186847;200748;217017;217018;223157	--	--	0.14197	0.14401	0.1451	0.19765	0.15805	0.21175	0.13939	0.21376	0.12012	0.22081	0.13875	0.16125	0.14197	0.14401	0.1451	0.19765	0.15805	0.21175	0.13939	0.21376	0.12012	0.22081	0.13875	0.16125	1.014	no	1.362
206	O14786	Neuropilin-1 OS=Homo sapiens OX=9606 GN=NRP1 PE=1 SV=3	Inappropriate ioctl for device	5.7	O14786	O14786	1	1	1	1	1.4	103.13	923	0	2.8385	13964	TRUE	14995	63752;63753	63752	--	--	0.14524	0.20724	0.14863	0.19387	0.15831	0.14671	0.16925	0.15655	0.12142	0.14549	0.17779	0.22949	0.14524	0.20724	0.14863	0.19387	0.15831	0.14671	0.16925	0.15655	0.12142	0.14549	0.17779	0.22949	1.427	no	1.304
207	O14787	Transportin-2 OS=Homo sapiens OX=9606 GN=TNPO2 PE=1 SV=3	Inappropriate ioctl for device	4.6	O14787	O14787	1	6	3	3	6.6	101.39	897	0	8.273	13152;14617;27312;35213;38446;43082	False;True;True;False;False;True	14124;15692;29260;38480;41993;47020	60238;66722;124689;159284;159285;159286;159287;159288;172510;172511;172512;172513;172514;172515;193848	60238;66722;124689;159286;172510;193848	--	--	0.15384	0.1362	0.16549	0.18396	0.18335	0.17786	0.14911	0.21415	0.1448	0.21932	0.13432	0.1383	0.15384	0.1362	0.16549	0.18396	0.18335	0.17786	0.14911	0.21415	0.1448	0.21932	0.13432	0.1383	0.885	no	1.112
208	O14795	Protein unc-13 homolog B OS=Homo sapiens OX=9606 GN=UNC13B PE=1 SV=2	Inappropriate ioctl for device	5.8	O14795	O14795	1	1	1	1	1.4	180.68	1591	0	3.6238	5812	TRUE	6228	26395;26396	26395	--	--	0.12892	0.13456	0.16798	0.20281	0.15577	0.20995	0.14293	0.20279	0.1309	0.21168	0.13951	0.1722	0.12892	0.13456	0.16798	0.20281	0.15577	0.20995	0.14293	0.20279	0.1309	0.21168	0.13951	0.1722	1.044	no	1.207
209	O14802	DNA-directed RNA polymerase III subunit RPC1 OS=Homo sapiens OX=9606 GN=POLR3A PE=1 SV=2	Inappropriate ioctl for device	8.6	O14802	O14802	1	3	3	3	2.1	155.64	1390	0	3.6555	2883;19188;42930	True;True;True	3101;20589;46852	13540;87881;192953	13540;87881;192953	--	--	0.14967	0.13033	0.15164	0.20004	0.1513	0.21701	0.13691	0.17553	0.15005	0.22139	0.17935	0.13677	0.14967	0.13033	0.15164	0.20004	0.1513	0.21701	0.13691	0.17553	0.15005	0.22139	0.17935	0.13677	0.871	no	1.319
210	O14815	Calpain-9 OS=Homo sapiens OX=9606 GN=CAPN9 PE=1 SV=1	Inappropriate ioctl for device	5.2	O14815	O14815	1	2	2	2	3.3	79.096	690	0.0038817	1.4925	8254;32379	True;True	8879;35135	38395;38396;147582	38395;147582	--	--	0.17523	0.13218	0.18959	0.17444	0.19207	0.13649	0.15473	0.18685	0.21347	0.17057	0.14201	0.13236	0.17523	0.13218	0.18959	0.17444	0.19207	0.13649	0.15473	0.18685	0.21347	0.17057	0.14201	0.13236	0.754	no	0.920
211	O14818	Proteasome subunit alpha type-7 OS=Homo sapiens OX=9606 GN=PSMA7 PE=1 SV=1	Inappropriate ioctl for device	8.7	O14818;Q8TAA3	O14818	2	13	13	13	58.9	27.887	248	0	162.98	1970;1971;2422;6108;16795;20551;22698;29060;29758;31618;33199;48618;49513	True;True;True;True;True;True;True;True;True;True;True;True;True	2096;2097;2570;6549;18044;22030;24361;31130;31859;34302;36025;52974;53927	9164;9165;9166;9167;9168;9169;9170;9171;9172;11187;11188;11189;11190;11191;11192;11193;11194;11195;11196;11197;11198;11199;27629;27630;27631;27632;77022;77023;77024;94574;94575;94576;94577;94578;104553;131999;132000;132001;132002;132003;132004;135839;135840;135841;135842;135843;135844;135845;135846;135847;144161;144162;151062;151063;151064;151065;151066;151067;151068;151069;151070;221774;221775;2…	9166;9172;11187;27630;77023;94577;104553;132001;135845;144162;151069;221774;225912	--	--	0.14552	0.14176	0.14976	0.19545	0.16242	0.20517	0.14369	0.21783	0.12439	0.20316	0.13421	0.16676	0.14552	0.14176	0.14976	0.19545	0.16242	0.20517	0.14369	0.21783	0.12439	0.20316	0.13421	0.16676	0.974	no	1.305
212	O14828	Secretory carrier-associated membrane protein 3 OS=Homo sapiens OX=9606 GN=SCAMP3 PE=1 SV=3	Inappropriate ioctl for device	7.7	O14828	O14828	1	5	5	5	22.8	38.287	347	0	42.018	3312;10211;33147;35597;40080	True;True;True;True;True	3556;10962;35972;38945;43771	15138;15139;15140;15141;47621;47622;150883;150884;150885;160929;160930;179567	15139;47622;150885;160929;179567	--	--	0.13058	0.14433	0.14604	0.1978	0.15736	0.20407	0.14332	0.21969	0.13141	0.21937	0.1231	0.15541	0.13058	0.14433	0.14604	0.1978	0.15736	0.20407	0.14332	0.21969	0.13141	0.21937	0.1231	0.15541	1.105	no	1.354
213	O14832	Phytanoyl-CoA dioxygenase, peroxisomal OS=Homo sapiens OX=9606 GN=PHYH PE=1 SV=1	Inappropriate ioctl for device	8.6	O14832	O14832	1	2	2	2	6.2	38.538	338	0	2.8165	12501;32185	True;True	13437;34914	57632;146785;146786	57632;146786	--	--	0	0	0	0	0	0	0.14637	0.18032	0.14665	0.25324	0.13347	0.13996	0	0	0	0	0	0	0.14637	0.18032	0.14665	0.25324	0.13347	0.13996	--	no	--
214	O14841	5-oxoprolinase OS=Homo sapiens OX=9606 GN=OPLAH PE=1 SV=3	Inappropriate ioctl for device	6.6	O14841	O14841	1	20	20	20	21	137.46	1288	0	93.27	2332;6457;7063;8570;8774;12753;13252;15328;15356;15461;15777;16117;16900;27080;29393;30237;31962;38991;40904;43467	True;True;True;True;True;True;True;True;True;True;True;True;True;True;True;True;True;True;True;True	2478;6910;7597;9215;9431;13707;14237;16468;16496;16603;16950;17302;18153;28989;31476;32531;34671;42599;44664;47451	10825;29000;29001;29002;29003;32950;32951;32952;39836;39837;39838;39839;40548;40549;40550;40551;58640;60578;70173;70281;70282;70654;72230;74004;77432;77433;77434;77435;77436;77437;123668;123669;123670;123671;133978;133979;133980;133981;137890;145725;145726;174803;174804;183775;183776;183777;183778;196462;196463	10825;29000;32950;39839;40549;58640;60578;70173;70281;70654;72230;74004;77435;123668;133978;137890;145726;174803;183775;196462	149	79	0.16065	0.13933	0.16335	0.1647	0.17689	0.20054	0.12662	0.20789	0.14192	0.20233	0.13952	0.16621	0.16065	0.13933	0.16335	0.1647	0.17689	0.20054	0.12662	0.20789	0.14192	0.20233	0.13952	0.16621	0.867	no	1.008
215	O14874	[3-methyl-2-oxobutanoate dehydrogenase [lipoamide]] kinase, mitochondrial OS=Homo sapiens OX=9606 GN=BCKDK PE=1 SV=2	Inappropriate ioctl for device	9.1	O14874	O14874	1	3	3	3	10.9	46.36	412	0	11.122	8697;34573;43090	True;True;True	9351;37683;47028	40211;156644;193879;193880;193881	40211;156644;193879	--	--	0.14967	0.14071	0.14438	0.19566	0.19133	0.17825	0.15879	0.22047	0.10346	0.19913	0.15859	0.15957	0.14967	0.14071	0.14438	0.19566	0.19133	0.17825	0.15879	0.22047	0.10346	0.19913	0.15859	0.15957	0.940	no	1.355
216	O14879	Interferon-induced protein with tetratricopeptide repeats 3 OS=Homo sapiens OX=9606 GN=IFIT3 PE=1 SV=1	Inappropriate ioctl for device	4.9	O14879	O14879	1	5	4	4	9.8	55.984	490	0	5.4117	28347;33405;33460;33938;45370	True;True;True;True;False	30367;36251;36324;36913;49506	128863;128864;151805;152023;152024;154081;206598	128863;151805;152023;154081;206598	--	--	0.14912	0.17488	0.13843	0.18413	0.16697	0.17081	0.17346	0.19401	0.1369	0.15951	0.14884	0.18728	0.14912	0.17488	0.13843	0.18413	0.16697	0.17081	0.17346	0.19401	0.1369	0.15951	0.14884	0.18728	1.173	no	1.330
217	O14880	Microsomal glutathione S-transferase 3 OS=Homo sapiens OX=9606 GN=MGST3 PE=1 SV=1	Inappropriate ioctl for device	9.7	O14880	O14880	1	6	6	6	39.5	16.516	152	0	40.263	19045;37433;44190;45645;45646;48759	True;True;True;True;True;True	20436;40912;48230;49803;49804;53119;53120	87340;168210;168211;168212;200173;200174;200175;207860;207861;207862;207863;207864;207865;207866;207867;207868;207869;222582;222583;222584;222585;222586;222587;222588;222589	87340;168211;200174;207863;207865;222589	150	43	0.15452	0.11071	0.16251	0.20101	0.17729	0.17374	0.13929	0.19941	0.14548	0.16459	0.16999	0.17393	0.15452	0.11071	0.16251	0.20101	0.17729	0.17374	0.13929	0.19941	0.14548	0.16459	0.16999	0.17393	0.716	no	1.237
218	O14896	Interferon regulatory factor 6 OS=Homo sapiens OX=9606 GN=IRF6 PE=1 SV=1	Inappropriate ioctl for device	5	O14896	O14896	1	5	5	5	10.7	53.129	467	0	4.9581	11700;13372;13457;18621;49206	True;True;True;True;True	12586;14363;14451;19981;53602	53710;61240;61545;61546;61547;85520;224665;224666	53710;61240;61546;85520;224666	--	--	0.16115	0.12237	0.16909	0.18858	0.17104	0.17424	0.17003	0.20105	0.10842	0.1577	0.20252	0.16028	0.16115	0.12237	0.16909	0.18858	0.17104	0.17424	0.17003	0.20105	0.10842	0.1577	0.20252	0.16028	0.759	no	1.115
219	O14907	Tax1-binding protein 3 OS=Homo sapiens OX=9606 GN=TAX1BP3 PE=1 SV=2	Inappropriate ioctl for device	9.1	O14907	O14907	1	1	1	1	13.7	13.735	124	0	16.908	46345	TRUE	50564	210931;210932;210933;210934;210935;210936;210937;210938	210932	--	--	0.15243	0.14953	0.16186	0.21189	0.15452	0.16587	0.14802	0.23327	0.13245	0.1695	0.15375	0.17136	0.15243	0.14953	0.16186	0.21189	0.15452	0.16587	0.14802	0.23327	0.13245	0.1695	0.15375	0.17136	0.981	no	1.309
220	O14908	PDZ domain-containing protein GIPC1 OS=Homo sapiens OX=9606 GN=GIPC1 PE=1 SV=2	Inappropriate ioctl for device	6.2	O14908	O14908	1	10	10	8	28.5	36.049	333	0	29.067	3057;7378;11553;16454;19396;22146;22430;27737;39108;43711	True;True;True;True;True;True;True;True;True;True	3284;7938;12428;17680;20807;23780;24077;29714;42726;47714	14186;14187;34421;34422;53195;53196;75486;75487;75488;75489;88870;88871;88872;88873;88874;88875;101934;103386;126312;175282;175283;197847;197848	14186;34421;53196;75488;88871;101934;103386;126312;175282;197847	--	--	0.15233	0.1193	0.17954	0.1922	0.17784	0.18263	0.13707	0.20446	0.11172	0.19006	0.16844	0.17096	0.15233	0.1193	0.17954	0.1922	0.17784	0.18263	0.13707	0.20446	0.11172	0.19006	0.16844	0.17096	0.783	no	1.071
221	O14920	Inhibitor of nuclear factor kappa-B kinase subunit beta OS=Homo sapiens OX=9606 GN=IKBKB PE=1 SV=1	Inappropriate ioctl for device	5.5	O14920	O14920	1	3	3	3	4	86.563	756	0	5.5167	2143;6423;26837	True;True;True	2276;6876;28739	9908;9909;28846;28847;122289	9909;28846;122289	--	--	0.14167	0.14061	0.14178	0.21596	0.17688	0.18309	0.14643	0.21753	0.12539	0.18704	0.17089	0.16577	0.14167	0.14061	0.14178	0.21596	0.17688	0.18309	0.14643	0.21753	0.12539	0.18704	0.17089	0.16577	0.993	no	1.523
222	O14925	Mitochondrial import inner membrane translocase subunit Tim23 OS=Homo sapiens OX=9606 GN=TIMM23 PE=1 SV=1	Inappropriate ioctl for device	8.8	O14925;Q5SRD1	O14925;Q5SRD1	2	3	3	3	17.2	21.943	209	0	10.981	11396;16936;48994	True;True;True	12258;18190;53367	52443;77570;77571;77572;77573;223508;223509;223510	52443;77571;223508	--	--	0.12501	0.14524	0.13972	0.19677	0.16429	0.1985	0.13159	0.22199	0.1286	0.23432	0.14111	0.15628	0.12501	0.14524	0.13972	0.19677	0.16429	0.1985	0.13159	0.22199	0.1286	0.23432	0.14111	0.15628	1.162	no	1.408
223	O14929	Histone acetyltransferase type B catalytic subunit OS=Homo sapiens OX=9606 GN=HAT1 PE=1 SV=1	Inappropriate ioctl for device	5.4	O14929	O14929	1	7	7	7	19.1	49.512	419	0	32.327	5532;13201;13358;27204;28248;46478;49712	True;True;True;True;True;True;True	5923;14176;14349;29116;30262;50708;50709;54141	25169;60382;60383;60384;60385;61189;61190;61191;124067;124068;124069;124070;128461;128462;128463;128464;128465;211788;211789;211790;226743;226744;226745;226746;226747	25169;60382;61191;124068;128461;211790;226743	151	241	0.13126	0.14403	0.14682	0.18287	0.14538	0.25372	0.13111	0.21415	0.11108	0.19386	0.13389	0.18033	0.13126	0.14403	0.14682	0.18287	0.14538	0.25372	0.13111	0.21415	0.11108	0.19386	0.13389	0.18033	1.097	no	1.246
224	O14933	Ubiquitin/ISG15-conjugating enzyme E2 L6 OS=Homo sapiens OX=9606 GN=UBE2L6 PE=1 SV=4	Inappropriate ioctl for device	8.1	O14933	O14933	1	4	4	4	36.6	17.769	153	0	35.603	23268;29958;30988;32144	True;True;True;True	24964;32135;33624;34870	106606;106607;106608;136766;136767;136768;136769;141490;141491;146630;146631;146632	106606;136766;141491;146631	152	123	0.12518	0.20291	0.13777	0.15922	0.13453	0.2074	0.13507	0.19718	0.13407	0.21151	0.12781	0.16864	0.12518	0.20291	0.13777	0.15922	0.13453	0.2074	0.13507	0.19718	0.13407	0.21151	0.12781	0.16864	1.621	no	1.156
225	O14936	Peripheral plasma membrane protein CASK OS=Homo sapiens OX=9606 GN=CASK PE=1 SV=3	Inappropriate ioctl for device	6.4	O14936	O14936	1	22	22	22	26.2	105.12	926	0	42.341	548;3200;5230;7627;11021;11299;16904;19895;19926;19927;21695;25149;29392;30462;32735;34092;34260;40123;41875;44397;44599;48091	True;True;True;True;True;True;True;True;True;True;True;True;True;True;True;True;True;True;True;True;True;True	572;3437;5593;8203;11852;12154;18157;21335;21366;21367;23299;26945;31475;32864;35519;37101;37314;43817;45699;48450;48663;52413	2438;2439;2440;2441;14746;14747;14748;24004;35482;35483;50746;50747;51938;51939;77444;91311;91312;91499;91500;91501;99962;99963;99964;99965;115304;115305;115306;133977;139062;149122;149123;154788;154789;154790;154791;154792;154793;154794;155409;155410;179748;188173;188174;201683;201684;201685;201686;201687;202543;202544;219400	2440;14746;24004;35483;50747;51938;77444;91312;91499;91501;99963;115304;133977;139062;149122;154792;155409;179748;188173;201687;202543;219400	153	186	0.1542	0.10065	0.15707	0.19857	0.17132	0.20798	0.13425	0.22422	0.1409	0.20264	0.14605	0.15837	0.1542	0.10065	0.15707	0.19857	0.17132	0.20798	0.13425	0.22422	0.1409	0.20264	0.14605	0.15837	0.653	no	1.264
226	O14949	Cytochrome b-c1 complex subunit 8 OS=Homo sapiens OX=9606 GN=UQCRQ PE=1 SV=4	Inappropriate ioctl for device	10.5	O14949	O14949	1	5	5	5	45.1	9.9062	82	0	7.8809	4553;8778;15640;16803;18763	True;True;True;True;True	4874;9436;16800;18052;20140	21152;21153;21154;21155;21156;21157;40559;71548;71549;71550;77060;86122;86123;86124;86125	21157;40559;71549;77060;86124	--	--	0.15575	0.098076	0.19401	0.18852	0.19292	0.17022	0.15131	0.15951	0.23968	0.198	0.12167	0.12411	0.15575	0.098076	0.19401	0.18852	0.19292	0.17022	0.15131	0.15951	0.23968	0.198	0.12167	0.12411	0.630	no	0.972
227	O14950	Myosin regulatory light chain 12B OS=Homo sapiens OX=9606 GN=MYL12B PE=1 SV=2	Inappropriate ioctl for device	4.4	O14950;P19105	O14950;P19105	2	10	10	5	62.8	19.779	172	0	323.31	3915;5600;8079;10109;10110;13738;16350;22611;27398;30998	True;True;True;True;True;True;True;True;True;True	4187;4188;5995;5996;8688;8689;10848;10849;10850;14756;17567;24269;29362;33635	17655;17656;17657;17658;17659;17660;17661;17662;17663;17664;17665;17666;17667;17668;17669;17670;17671;17672;17673;17674;17675;17676;17677;17678;17679;17680;17681;17682;17683;17684;17685;17686;17687;17688;17689;17690;17691;17692;17693;17694;17695;17696;17697;17698;17699;17700;17701;17702;17703;17704;25431;25432;25433;25434;25435;25436;25437;25438;25439;25440;25441;25442;25443;25444;25445;25446;254…	17675;25457;37549;47144;47150;62816;75060;104137;125079;141521	154;155;156;157	25;40;57;130	0.13636	0.1572	0.14672	0.20921	0.17758	0.16406	0.13778	0.19222	0.11665	0.15327	0.16148	0.2284	0.13636	0.1572	0.14672	0.20921	0.17758	0.16406	0.13778	0.19222	0.11665	0.15327	0.16148	0.2284	1.153	no	1.426
228	O14964	Hepatocyte growth factor-regulated tyrosine kinase substrate OS=Homo sapiens OX=9606 GN=HGS PE=1 SV=1	Inappropriate ioctl for device	6.1	O14964	O14964	1	9	9	9	13.8	86.191	777	0	10.888	2570;2974;3917;11016;29810;33836;43648;44041;47108	True;True;True;True;True;True;True;True;True	2727;3198;4190;11846;11847;31914;36786;47648;48071;51377;51378	11946;13915;17713;50739;50740;50741;136069;136070;136071;136072;153708;153709;197572;199413;199414;199415;215436;215437	11946;13915;17713;50741;136070;153708;197572;199413;215437	158;159	135;151	0.14987	0.15281	0.14749	0.20164	0.17307	0.16928	0.14544	0.19877	0.13757	0.20943	0.15171	0.16589	0.14987	0.15281	0.14749	0.20164	0.17307	0.16928	0.14544	0.19877	0.13757	0.20943	0.15171	0.16589	1.020	no	1.367
229	O14972	Vacuolar protein sorting-associated protein 26C OS=Homo sapiens OX=9606 GN=VPS26C PE=1 SV=1	Inappropriate ioctl for device	7.8	O14972	O14972	1	2	2	2	10.4	33.01	297	0	16.947	13800;40589	True;True	14820;44321	63028;63029;182009;182010	63028;182009	--	--	0.1656	0.13594	0.16196	0.19383	0.18646	0.17529	0.15175	0.19038	0.13441	0.17888	0.18165	0.16293	0.1656	0.13594	0.16196	0.19383	0.18646	0.17529	0.15175	0.19038	0.13441	0.17888	0.18165	0.16293	0.821	no	1.197
230	O14974	Protein phosphatase 1 regulatory subunit 12A OS=Homo sapiens OX=9606 GN=PPP1R12A PE=1 SV=1	Inappropriate ioctl for device	5.1	O14974	O14974	1	21	21	21	20.7	115.28	1030	0	97.114	3261;11341;12214;17712;20669;22272;23505;24311;29653;31802;34102;36270;37523;38259;38306;39573;40014;40015;41035;47607;48306	True;True;True;True;True;True;True;True;True;True;True;True;True;True;True;True;True;True;True;True;True	3499;12200;13132;19014;22152;23911;25212;26066;31753;34501;37113;39665;41008;41794;41843;43221;43696;43697;44800;51901;52644	14982;14983;52096;52097;56163;81757;81758;81759;81760;94943;102452;102453;107617;111731;111732;111733;111734;111735;135426;135427;135428;135429;145010;145011;145012;145013;145014;154824;154825;163321;163322;168454;171890;172052;172053;177199;177200;177201;177202;179283;179284;179285;179286;179287;179288;179289;184319;184320;184321;217349;217350;217351;217352;217353;220468;220469;220470	14982;52096;56163;81758;94943;102452;107617;111735;135426;145013;154824;163321;168454;171890;172052;177199;179283;179289;184320;217349;220468	160	955	0.14218	0.16438	0.15156	0.20855	0.16798	0.17068	0.13968	0.18655	0.12531	0.19456	0.14606	0.19126	0.14218	0.16438	0.15156	0.20855	0.16798	0.17068	0.13968	0.18655	0.12531	0.19456	0.14606	0.19126	1.156	no	1.376
231	O14975	Very long-chain acyl-CoA synthetase OS=Homo sapiens OX=9606 GN=SLC27A2 PE=1 SV=2	Inappropriate ioctl for device	8.6	O14975	O14975	1	12	12	12	19	70.311	620	0	93.282	2352;5068;5268;5331;5332;14859;19808;21051;22263;30806;35323;37107	True;True;True;True;True;True;True;True;True;True;True;True	2499;5420;5635;5703;5704;15954;21241;22591;23902;33372;38615;40563	10946;10947;10948;10949;10950;10951;23167;23168;23169;23170;24136;24366;24367;24368;24369;24370;24371;24372;67777;90939;90940;96643;96644;102427;102428;140581;159849;159850;166941;166942	10946;23168;24136;24368;24371;67777;90940;96643;102427;140581;159850;166942	--	--	0.16819	0.16365	0.147	0.17487	0.17329	0.17016	0.13528	0.1883	0.16337	0.21317	0.13973	0.14438	0.16819	0.16365	0.147	0.17487	0.17329	0.17016	0.13528	0.1883	0.16337	0.21317	0.13973	0.14438	0.973	no	1.190
232	O14976	Cyclin-G-associated kinase OS=Homo sapiens OX=9606 GN=GAK PE=1 SV=2	Inappropriate ioctl for device	5.5	O14976	O14976	1	19	19	19	16.3	143.19	1311	0	54.642	1851;2463;2674;2804;4175;4381;6435;7075;14520;16709;18469;19081;26552;32235;44119;44906;46338;46353;47866	True;True;True;True;True;True;True;True;True;True;True;True;True;True;True;True;True;True;True	1967;2611;2839;3002;3003;4470;4691;4692;6888;7610;15589;17953;19818;20472;28441;34973;48156;49007;50557;50572;52176	8584;8585;11337;12637;12638;12639;12640;13243;13244;13245;19160;20468;20469;20470;20471;20472;28882;28883;28884;32989;32990;66276;66277;66278;76668;76669;84824;84825;87492;87493;121174;121175;121176;121177;121178;147024;147025;199757;199758;204297;210907;210957;210958;210959;210960;218455;218456	8585;11337;12640;13244;19160;20470;28882;32989;66276;76669;84824;87492;121178;147025;199758;204297;210907;210958;218455	161;162	295;582	0.15011	0.13696	0.15895	0.21252	0.1731	0.16348	0.13533	0.21299	0.13657	0.18499	0.15174	0.16649	0.15011	0.13696	0.15895	0.21252	0.1731	0.16348	0.13533	0.21299	0.13657	0.18499	0.15174	0.16649	0.912	no	1.337
233	O14979	Heterogeneous nuclear ribonucleoprotein D-like OS=Homo sapiens OX=9606 GN=HNRNPDL PE=1 SV=3	Inappropriate ioctl for device	10	O14979	O14979	1	10	9	9	21.4	46.437	420	0	23.361	4949;6660;11906;14906;14967;22292;30130;30131;40450;44361	True;True;True;True;False;True;True;True;True;True	5292;7132;12803;16004;16071;23931;32380;32381;32382;44174;48412	22526;22527;22528;22529;22530;22531;22532;22533;30630;30631;54531;54532;68009;68010;68011;68372;68373;68374;68375;68376;68377;102518;102519;102520;137343;137344;137345;137346;137347;137348;137349;137350;137351;137352;137353;137354;181439;201313;201314;201315;201316;201317;201318	22527;30630;54532;68010;68374;102518;137349;137353;181439;201313	163;164	150;266	0.13162	0.1417	0.13145	0.21344	0.14843	0.24703	0.13512	0.20781	0.1138	0.20284	0.1408	0.17698	0.13162	0.1417	0.13145	0.21344	0.14843	0.24703	0.13512	0.20781	0.1138	0.20284	0.1408	0.17698	1.077	no	1.624
234	O14980	Exportin-1 OS=Homo sapiens OX=9606 GN=XPO1 PE=1 SV=1	Inappropriate ioctl for device	6	O14980	O14980	1	26	26	26	28	123.38	1071	0	121.39	4115;5438;6454;7371;8726;9257;9305;10664;11362;13119;13217;18835;22037;24496;27081;29853;29879;32878;34539;34575;34793;34822;42415;43893;49613;49677	True;True;True;True;True;True;True;True;True;True;True;True;True;True;True;True;True;True;True;True;True;True;True;True;True;True	4403;5815;6907;7931;9380;9949;10003;11472;11473;12221;14090;14193;20215;23665;23666;26262;28990;31975;31976;32016;32017;35675;37642;37685;37944;37997;46291;47906;47907;54036;54105	18950;18951;18952;18953;24800;28991;34397;34398;34399;34400;40354;40355;40356;40357;40358;43029;43219;43220;43221;49336;49337;49338;49339;49340;49341;52177;52178;52179;52180;52181;52182;60103;60434;60435;86468;101543;101544;101545;101546;101547;101548;101549;101550;101551;101552;112681;112682;112683;123672;123673;123674;123675;123676;123677;136234;136235;136236;136237;136238;136341;136342;136343;…	18951;24800;28991;34397;40356;43029;43221;49336;52177;60103;60435;86468;101550;112681;123676;136237;136342;149743;156502;156647;157428;157662;190240;198755;226365;226630	165;166;167;168;169;170	45;73;412;424;717;804	0.13461	0.1261	0.14796	0.2111	0.16064	0.21146	0.13825	0.20712	0.11779	0.21528	0.14371	0.16608	0.13461	0.1261	0.14796	0.2111	0.16064	0.21146	0.13825	0.20712	0.11779	0.21528	0.14371	0.16608	0.937	no	1.427
235	O14981	TATA-binding protein-associated factor 172 OS=Homo sapiens OX=9606 GN=BTAF1 PE=1 SV=2	Inappropriate ioctl for device	6.5	O14981	O14981	1	3	3	3	1.9	206.89	1849	0	2.6389	10765;14162;17943	True;True;True	11580;15200;19256	49773;64506;82731;82732	49773;64506;82731	--	--	0.14265	0.14953	0.15829	0.20278	0.15528	0.19147	0.12847	0.21413	0.17787	0.19704	0.12328	0.15922	0.14265	0.14953	0.15829	0.20278	0.15528	0.19147	0.12847	0.21413	0.17787	0.19704	0.12328	0.15922	1.048	no	1.281
236	O15027	Protein transport protein Sec16A OS=Homo sapiens OX=9606 GN=SEC16A PE=1 SV=4	Inappropriate ioctl for device	5.6	O15027	O15027	1	17	17	17	10.2	251.89	2357	0	73.764	723;9704;12680;15251;22567;23192;23484;25125;26991;28465;37625;37865;42997;43017;43115;48525;49537	True;True;True;True;True;True;True;True;True;True;True;True;True;True;True;True;True	763;10426;13631;16378;24221;24883;25190;26921;28895;30495;41117;41378;46930;46950;47057;52876;53954	3423;3424;45453;45454;58374;58375;69775;69776;69777;103921;103922;103923;106351;107521;115169;115170;115171;115172;123329;123330;123331;123332;123333;129468;168867;168868;169842;169843;169844;169845;169846;193197;193198;193199;193293;193294;194060;221397;221398;226050;226051;226052;226053;226054;226055	3423;45453;58375;69775;103922;106351;107521;115169;123330;129468;168868;169842;193198;193294;194060;221398;226050	--	--	0.1378	0.14477	0.16183	0.20805	0.15963	0.17653	0.14169	0.22056	0.13409	0.17262	0.14037	0.17061	0.1378	0.14477	0.16183	0.20805	0.15963	0.17653	0.14169	0.22056	0.13409	0.17262	0.14037	0.17061	1.051	no	1.286
237	O15031	Plexin-B2 OS=Homo sapiens OX=9606 GN=PLXNB2 PE=1 SV=3	Inappropriate ioctl for device	6.2	O15031;Q9Y4D7	O15031	2	18	18	17	12.9	205.12	1838	0	107.62	831;1700;1951;2831;7152;7475;8067;8301;14006;18413;21144;28132;37235;44255;44617;45415;47349;49661	True;True;True;True;True;True;True;True;True;True;True;True;True;True;True;True;True;True	877;1802;2075;3040;7690;8041;8676;8930;15038;19757;22688;30137;40699;48301;48683;49555;51632;54089	3878;7640;9044;13360;13361;33231;33232;34811;34812;37498;37499;37500;38595;38596;63880;63881;84624;84625;97086;128003;128004;128005;128006;128007;167375;200741;200742;202623;206785;206786;216404;216405;216406;216407;226582;226583	3878;7640;9044;13360;33232;34811;37498;38596;63880;84624;97086;128003;167375;200741;202623;206786;216406;226582	--	--	0.15581	0.14018	0.16245	0.19862	0.16257	0.17549	0.13854	0.21592	0.1378	0.1903	0.13807	0.17026	0.15581	0.14018	0.16245	0.19862	0.16257	0.17549	0.13854	0.21592	0.1378	0.1903	0.13807	0.17026	0.900	no	1.223
238	O15037	Protein KHNYN OS=Homo sapiens OX=9606 GN=KHNYN PE=1 SV=3	Inappropriate ioctl for device	7	O15037	O15037	1	3	3	3	4.9	74.533	678	0.00039448	2.2097	10164;23920;43740	True;True;True	10912;25645;47744	47343;109950;197952;197953	47343;109950;197952	--	--	0.14602	0.14378	0.17844	0.18725	0.15361	0.19091	0.11028	0.18439	0.13667	0.2841	0.12014	0.14284	0.14602	0.14378	0.17844	0.18725	0.15361	0.19091	0.11028	0.18439	0.13667	0.2841	0.12014	0.14284	0.985	no	1.049
239	O15042	U2 snRNP-associated SURP motif-containing protein OS=Homo sapiens OX=9606 GN=U2SURP PE=1 SV=2	Inappropriate ioctl for device	8.8	O15042	O15042	1	13	13	13	14.8	118.29	1029	0	31.605	1247;9533;12441;13416;23237;29722;29768;31998;32437;38014;38673;41306;41820	True;True;True;True;True;True;True;True;True;True;True;True;True	1312;10245;13369;14409;24931;31823;31869;34711;35198;41538;42256;45089;45642	5496;44234;57074;57075;57076;61354;106497;106498;135720;135900;135901;135902;145880;145881;145882;145883;147794;170376;170377;170378;170379;173531;173532;185748;185749;185750;187934	5496;44234;57076;61354;106497;135720;135900;145880;147794;170376;173531;185748;187934	--	--	0.13664	0.14658	0.14811	0.20218	0.16065	0.21535	0.13649	0.20486	0.12671	0.23331	0.13757	0.15923	0.13664	0.14658	0.14811	0.20218	0.16065	0.21535	0.13649	0.20486	0.12671	0.23331	0.13757	0.15923	1.073	no	1.365
240	O15056	Synaptojanin-2 OS=Homo sapiens OX=9606 GN=SYNJ2 PE=1 SV=3	Inappropriate ioctl for device	7.4	O15056	O15056	1	4	4	4	3.1	165.54	1496	0.003701	1.5014	15156;15890;25935;40203	True;True;True;True	16277;17064;27777;43901	69379;72700;118501;180091	69379;72700;118501;180091	--	--	0.16009	0.1371	0.15507	0.17328	0.15565	0.19761	0.11386	0.21654	0.23656	0.18028	0.13521	0.11755	0.16009	0.1371	0.15507	0.17328	0.15565	0.19761	0.11386	0.21654	0.23656	0.18028	0.13521	0.11755	0.856	no	1.117
241	O15061	Synemin OS=Homo sapiens OX=9606 GN=SYNM PE=1 SV=2	Inappropriate ioctl for device	4.8	O15061	O15061	1	33	33	33	26.8	172.77	1565	0	150.17	229;388;963;3393;3825;3865;8184;9112;9151;9460;9895;10196;10371;10966;11696;11708;24375;25670;25740;28191;28806;29642;33943;35029;35054;36458;37348;39994;40809;40861;40986;42227;44416	True;True;True;True;True;True;True;True;True;True;True;True;True;True;True;True;True;True;True;True;True;True;True;True;True;True;True;True;True;True;True;True;True	235;410;1014;3639;4091;4131;8799;9789;9833;10166;10626;10946;11128;11794;12582;12595;26136;27497;27573;27574;30201;30859;31742;36919;38245;38273;39868;40823;43673;44562;44617;44747;46091;48469	926;927;928;929;1761;1762;1763;1764;4481;4482;4483;4484;15494;15495;17290;17291;17465;38158;38159;38160;42261;42262;42263;42483;42484;42485;42486;43904;43905;43906;43907;46260;47560;47561;47562;48235;48236;48237;50608;50609;53693;53742;53743;53744;53745;112191;117566;117567;117835;117836;117837;128213;128214;130781;135390;135391;154096;154097;154098;154099;158476;158544;158545;158546;158547;15854…	927;1762;4484;15494;17291;17465;38159;42262;42484;43907;46260;47560;48237;50608;53693;53744;112191;117566;117836;128213;130781;135390;154096;158476;158544;163998;167919;179206;183158;183396;184094;189619;201734	171	634	0.12468	0.20259	0.154	0.23397	0.15968	0.11682	0.1208	0.13509	0.1323	0.14411	0.13018	0.32923	0.12468	0.20259	0.154	0.23397	0.15968	0.11682	0.1208	0.13509	0.1323	0.14411	0.13018	0.32923	1.625	no	1.519
242	O15066	Kinesin-like protein KIF3B OS=Homo sapiens OX=9606 GN=KIF3B PE=1 SV=1	Inappropriate ioctl for device	7.9	O15066;O14782;Q9BVG8;Q9P2E2	O15066	4	6	6	6	8.3	85.124	747	0	8.4373	1978;6638;7854;18273;25690;27450	True;True;True;True;True;True	2104;7107;8444;19601;27521;29416	9219;29799;36433;36434;84008;117665;125353	9219;29799;36433;84008;117665;125353	--	--	0.14049	0.15771	0.15486	0.20137	0.1453	0.17739	0.12848	0.20731	0.13125	0.2469	0.14722	0.14382	0.14049	0.15771	0.15486	0.20137	0.1453	0.17739	0.12848	0.20731	0.13125	0.2469	0.14722	0.14382	1.123	no	1.300
243	O15067	Phosphoribosylformylglycinamidine synthase OS=Homo sapiens OX=9606 GN=PFAS PE=1 SV=4	Inappropriate ioctl for device	5.5	O15067	O15067	1	11	11	11	11.1	144.73	1338	0	47.193	1248;2706;8255;10254;13489;15441;17243;18214;28433;32454;38179	True;True;True;True;True;True;True;True;True;True;True	1313;2873;8880;11009;14487;16583;18510;19538;30462;35215;41708	5497;5498;5499;5500;12759;12760;38397;47836;61817;70584;70585;79112;83757;83758;129368;129369;129370;129371;147856;147857;147858;147859;147860;171300;171301;171302	5497;12760;38397;47836;61817;70585;79112;83758;129370;147859;171300	--	--	0.15083	0.15519	0.15207	0.17762	0.1589	0.19427	0.14249	0.21669	0.14456	0.19547	0.12514	0.17309	0.15083	0.15519	0.15207	0.17762	0.1589	0.19427	0.14249	0.21669	0.14456	0.19547	0.12514	0.17309	1.029	no	1.168
244	O15075	Serine/threonine-protein kinase DCLK1 OS=Homo sapiens OX=9606 GN=DCLK1 PE=1 SV=2	Inappropriate ioctl for device	8.9	O15075	O15075	1	3	3	3	4.6	82.223	740	0	3.858	15167;15722;37151	True;True;True	16288;16892;40609	69412;72015;72016;167096;167097	69412;72016;167096	--	--	0.15679	0.14081	0.16979	0.19447	0.16707	0.16325	0.1565	0.21401	0.11267	0.26361	0.17099	0.14165	0.15679	0.14081	0.16979	0.19447	0.16707	0.16325	0.1565	0.21401	0.11267	0.26361	0.17099	0.14165	0.898	no	1.145
245	O15084	Serine/threonine-protein phosphatase 6 regulatory ankyrin repeat subunit A OS=Homo sapiens OX=9606 GN=ANKRD28 PE=1 SV=5	Inappropriate ioctl for device	6.2	O15084	O15084	1	5	5	4	6.6	112.96	1053	0	39.818	27112;31987;42118;47702;48476	True;True;True;True;True	29022;34698;45975;52000;52821	123755;123756;123757;145823;189264;189265;217688;221213;221214	123755;145823;189264;217688;221213	--	--	0.15527	0.12981	0.15463	0.20072	0.16334	0.20082	0.13003	0.20441	0.14982	0.21175	0.14934	0.15465	0.15527	0.12981	0.15463	0.20072	0.16334	0.20082	0.13003	0.20441	0.14982	0.21175	0.14934	0.15465	0.836	no	1.298
246	O15091	Mitochondrial ribonuclease P catalytic subunit OS=Homo sapiens OX=9606 GN=PRORP PE=1 SV=2	Inappropriate ioctl for device	9	O15091	O15091	1	5	5	5	9.8	67.315	583	0	5.7321	8194;11154;35826;39118;43135	True;True;True;True;True	8809;11998;39195;42737;47080	38180;51226;51227;161794;161795;175318;194135	38180;51227;161794;175318;194135	--	--	0.15161	0.14703	0.16088	0.19969	0.16793	0.18196	0.13378	0.18266	0.14061	0.20294	0.16439	0.16992	0.15161	0.14703	0.16088	0.19969	0.16793	0.18196	0.13378	0.18266	0.14061	0.20294	0.16439	0.16992	0.970	no	1.241
247	O15116	U6 snRNA-associated Sm-like protein LSm1 OS=Homo sapiens OX=9606 GN=LSM1 PE=1 SV=1	Inappropriate ioctl for device	4.9	O15116	O15116	1	2	2	2	16.5	15.179	133	0	10.662	18359;37681	True;True	19693;41177	84415;84416;169057;169058;169059	84416;169057	--	--	0.13282	0.14057	0.15794	0.18727	0.17192	0.20948	0.13956	0.24114	0.11447	0.20555	0.12464	0.16145	0.13282	0.14057	0.15794	0.18727	0.17192	0.20948	0.13956	0.24114	0.11447	0.20555	0.12464	0.16145	1.058	no	1.186
248	O15117	FYN-binding protein 1 OS=Homo sapiens OX=9606 GN=FYB1 PE=1 SV=2	Inappropriate ioctl for device	6.4	O15117	O15117	1	4	4	4	6.1	85.386	783	0	3.386	6597;17038;33993;42597	True;True;True;True	7064;18299;36976;46487	29655;77944;154288;154289;190959	29655;77944;154289;190959	--	--	0.17087	0.19604	0.14796	0.18225	0.18508	0.12953	0.18118	0.15264	0.14057	0.22669	0.12918	0.169	0.17087	0.19604	0.14796	0.18225	0.18508	0.12953	0.18118	0.15264	0.14057	0.22669	0.12918	0.169	1.147	no	1.232
249	O15118	NPC intracellular cholesterol transporter 1 OS=Homo sapiens OX=9606 GN=NPC1 PE=1 SV=2	Inappropriate ioctl for device	5	O15118	O15118	1	3	3	3	2	142.17	1278	0	6.3843	6840;8804;40654	True;True;True	7356;9464;44393	31938;31939;40657;40658;182387;182388	31938;40657;182387	--	--	0.16428	0.19929	0.12593	0.19724	0.14911	0.16414	0.14117	0.21526	0.14087	0.22941	0.12278	0.15051	0.16428	0.19929	0.12593	0.19724	0.14911	0.16414	0.14117	0.21526	0.14087	0.22941	0.12278	0.15051	1.213	no	1.566
250	O15120	1-acyl-sn-glycerol-3-phosphate acyltransferase beta OS=Homo sapiens OX=9606 GN=AGPAT2 PE=1 SV=1	Inappropriate ioctl for device	9.2	O15120	O15120	1	2	2	2	6.1	30.914	278	0.0071762	1.2214	42631;47245	True;True	46527;51527	191091;215988;215989;215990	191091;215990	--	--	0.16386	0.11935	0.14102	0.21306	0.1467	0.21602	0.11553	0.217	0.18132	0.19139	0.12837	0.16639	0.16386	0.11935	0.14102	0.21306	0.1467	0.21602	0.11553	0.217	0.18132	0.19139	0.12837	0.16639	0.728	no	1.511
251	O15126	Secretory carrier-associated membrane protein 1 OS=Homo sapiens OX=9606 GN=SCAMP1 PE=1 SV=2	Inappropriate ioctl for device	7.5	O15126	O15126	1	3	3	3	11.8	37.92	338	0	4.6612	3313;9251;33007	True;True;True	3557;3558;9941;35822	15142;15143;15144;42870;42871;42872;42873;150325;150326;150327	15142;42872;150325	172	308	0.15478	0.14868	0.15503	0.20834	0.19207	0.16866	0.14556	0.22598	0.10624	0.20641	0.14576	0.16711	0.15478	0.14868	0.15503	0.20834	0.19207	0.16866	0.14556	0.22598	0.10624	0.20641	0.14576	0.16711	0.961	no	1.344
252	O15127	Secretory carrier-associated membrane protein 2 OS=Homo sapiens OX=9606 GN=SCAMP2 PE=1 SV=2	Inappropriate ioctl for device	6	O15127	O15127	1	3	3	3	13.7	36.648	329	0	47.919	392;10216;40890	True;True;True	413;10967;44649	1772;1773;1774;1775;47629;47630;47631;47632;183714;183715;183716;183717;183718;183719;183720;183721;183722	1773;47630;183715	--	--	0.17345	0.14075	0.1608	0.18148	0.17598	0.16369	0.15512	0.18915	0.13228	0.19907	0.16493	0.14632	0.17345	0.14075	0.1608	0.18148	0.17598	0.16369	0.15512	0.18915	0.13228	0.19907	0.16493	0.14632	0.811	no	1.129
253	O15143	Actin-related protein 2/3 complex subunit 1B OS=Homo sapiens OX=9606 GN=ARPC1B PE=1 SV=3	Inappropriate ioctl for device	8.4	O15143	O15143	1	15	15	13	47	40.949	372	0	182.37	3638;4521;9302;11529;12163;19637;22193;31107;32716;33233;38108;39611;42263;43625;47431	True;True;True;True;True;True;True;True;True;True;True;True;True;True;True	3889;10000;12401;13076;21061;23829;33757;35494;36059;41637;43259;46129;47625;51718	16532;16533;16534;16535;16536;16537;16538;16539;16540;16541;16542;16543;16544;16545;16546;16547;16548;43209;43210;43211;43212;43213;43214;53111;53112;53113;53114;53115;55960;55961;89925;89926;89927;89928;89929;102157;102158;102159;102160;102161;102162;102163;142000;142001;142002;142003;142004;142005;142006;142007;142008;142009;142010;149009;149010;149011;149012;149013;149014;149015;149016;149017;…	16546;43209;53112;55960;89929;102163;142008;149012;151159;170982;177367;189721;197484;216707	--	--	0.15148	0.15712	0.13019	0.22371	0.16004	0.17405	0.1494	0.21384	0.13034	0.20116	0.13258	0.16153	0.15148	0.15712	0.13019	0.22371	0.16004	0.17405	0.1494	0.21384	0.13034	0.20116	0.13258	0.16153	1.037	no	1.718
254	O15144	Actin-related protein 2/3 complex subunit 2 OS=Homo sapiens OX=9606 GN=ARPC2 PE=1 SV=1	Inappropriate ioctl for device	7.4	O15144	O15144	1	22	22	22	60.3	34.333	300	0	123.76	3520;3521;4151;4152;5212;6876;7230;7231;7362;7903;10190;10191;10707;20031;30304;31116;42397;44300;45746;46835;48379;48380	True;True;True;True;True;True;True;True;True;True;True;True;True;True;True;True;True;True;True;True;True;True	3768;3769;4444;4445;4446;5574;5575;7400;7776;7777;7778;7922;8495;10938;10939;11519;21476;32634;32635;33767;46271;48348;48349;49938;51085;52719;52720	16002;16003;16004;16005;16006;16007;16008;16009;16010;16011;16012;16013;16014;16015;16016;16017;19087;19088;19089;19090;19091;19092;19093;19094;19095;19096;19097;19098;19099;19100;19101;19102;23863;23864;23865;23866;23867;23868;23869;32164;32165;32166;32167;32168;32169;32170;32171;32172;32173;32174;32175;32176;33554;33555;33556;33557;33558;33559;33560;33561;33562;33563;33564;33565;33566;33567;335…	16004;16016;19087;19092;23866;32168;33555;33573;34373;36705;47510;47518;49465;92071;138226;142034;190182;201030;208308;213323;220814;220818	173;174;175;176	1;115;152;182	0.1532	0.14499	0.13862	0.21916	0.16956	0.16537	0.15503	0.19171	0.13757	0.20666	0.14895	0.15191	0.1532	0.14499	0.13862	0.21916	0.16956	0.16537	0.15503	0.19171	0.13757	0.20666	0.14895	0.15191	0.946	no	1.581
255	O15145	Actin-related protein 2/3 complex subunit 3 OS=Homo sapiens OX=9606 GN=ARPC3 PE=1 SV=3	Inappropriate ioctl for device	8.8	O15145	O15145	1	6	6	6	32.6	20.546	178	0	20.225	4542;7367;11328;26059;33243;44229	True;True;True;True;True;True	4862;7927;12187;27909;27910;36069;36070;48274	21105;21106;21107;21108;21109;21110;21111;21112;34381;34382;34383;34384;52064;52065;52066;52067;119102;119103;119104;119105;119106;119107;119108;119109;119110;119111;119112;119113;119114;119115;119116;119117;119118;151182;151183;151184;151185;151186;151187;151188;151189;151190;151191;151192;200634	21108;34381;52064;119104;151182;200634	177;178	9;19	0.16793	0.14046	0.14845	0.20497	0.15647	0.17699	0.14561	0.19912	0.1632	0.1914	0.14158	0.14676	0.16793	0.14046	0.14845	0.20497	0.15647	0.17699	0.14561	0.19912	0.1632	0.1914	0.14158	0.14676	0.836	no	1.381
256	O15155	BET1 homolog OS=Homo sapiens OX=9606 GN=BET1 PE=1 SV=1	Inappropriate ioctl for device	9.4	O15155	O15155	1	2	2	2	24.6	13.289	118	0	9.3257	26428;38448	True;True	28309;28310;41995	120626;120627;120628;172517;172518;172519	120628;172519	179	67	0.13938	0.12098	0.1613	0.21019	0.16719	0.17104	0.13021	0.23925	0.14088	0.20004	0.11503	0.1746	0.13938	0.12098	0.1613	0.21019	0.16719	0.17104	0.13021	0.23925	0.14088	0.20004	0.11503	0.1746	0.868	no	1.303
257	O15160	DNA-directed RNA polymerases I and III subunit RPAC1 OS=Homo sapiens OX=9606 GN=POLR1C PE=1 SV=1	Inappropriate ioctl for device	5.2	O15160	O15160	1	5	5	5	22.8	39.249	346	0	29.4	20491;25598;26961;32506;45643	True;True;True;True;True	21962;21963;27419;28865;35272;49801	94333;94334;94335;94336;117327;117328;117329;123240;148068;148069;148070;148071;207855;207856	94333;117328;123240;148069;207855	180	87	0.11873	0.1425	0.13927	0.20119	0.14621	0.24298	0.13117	0.22741	0.13154	0.22231	0.12449	0.16067	0.11873	0.1425	0.13927	0.20119	0.14621	0.24298	0.13117	0.22741	0.13154	0.22231	0.12449	0.16067	1.200	no	1.445
258	O15173	Membrane-associated progesterone receptor component 2 OS=Homo sapiens OX=9606 GN=PGRMC2 PE=1 SV=1	Inappropriate ioctl for device	4.5	O15173	O15173	1	9	7	7	26	23.818	223	0	132.79	5492;9726;11833;14039;15836;15964;35733;35886;44232	True;True;True;True;False;True;True;True;False	5876;10448;12727;12728;15072;17009;17142;39097;39255;48277	24986;45539;54313;54314;54315;54316;64064;64065;64066;64067;72452;72453;72454;72455;72456;72457;72458;72459;73211;73212;73213;73214;73215;161435;161969;200644;200645	24986;45539;54316;64064;72459;73211;161435;161969;200644	181	188	0.15854	0.13246	0.16095	0.17709	0.20008	0.15749	0.14301	0.19827	0.15256	0.1999	0.1599	0.16074	0.15854	0.13246	0.16095	0.17709	0.20008	0.15749	0.14301	0.19827	0.15256	0.1999	0.1599	0.16074	0.835	no	1.100
259	O15178	T-box transcription factor T OS=Homo sapiens OX=9606 GN=TBXT PE=1 SV=1	Inappropriate ioctl for device	7.1	O15178	O15178	1	1	1	1	2.3	47.443	435	0.0031575	1.5317	10300	TRUE	11056	48002;48003;48004	48002	182	62	0.13539	0.17737	0.14391	0.23067	0.15121	0.16145	0.13981	0.17579	0.1173	0.17244	0.1477	0.24696	0.13539	0.17737	0.14391	0.23067	0.15121	0.16145	0.13981	0.17579	0.1173	0.17244	0.1477	0.24696	1.310	no	1.603
260	O15195	Villin-like protein OS=Homo sapiens OX=9606 GN=VILL PE=2 SV=3	Inappropriate ioctl for device	7	O15195	O15195	1	15	15	15	22.1	95.906	856	0	51.531	1327;3229;8333;8926;11780;14500;15825;17701;18736;22097;25292;27839;29689;33435;44182	True;True;True;True;True;True;True;True;True;True;True;True;True;True;True	1399;3466;8964;9590;12671;15567;16998;19003;20110;23728;27095;29824;31789;36289;48222	5856;5857;5858;14833;38770;38771;38772;41441;54130;66213;66214;72396;81571;81572;81573;85967;101759;101760;115871;115872;126927;126928;126929;126930;135600;135601;151930;200138;200139	5856;14833;38770;41441;54130;66214;72396;81571;85967;101760;115872;126927;135600;151930;200138	--	--	0.14761	0.14564	0.16405	0.21811	0.17595	0.13966	0.14084	0.22251	0.17262	0.17735	0.15111	0.12411	0.14761	0.14564	0.16405	0.21811	0.17595	0.13966	0.14084	0.22251	0.17262	0.17735	0.15111	0.12411	0.987	no	1.330
261	O15204	ADAM DEC1 OS=Homo sapiens OX=9606 GN=ADAMDEC1 PE=1 SV=2	Inappropriate ioctl for device	7.4	O15204	O15204	1	1	1	1	3	52.775	470	0.0026134	1.5962	47098	TRUE	51366	215380	215380	--	--	0.22034	0.10478	0.22697	0.12396	0.22524	0.098707	0	0	0	0	0	0	0.22034	0.10478	0.22697	0.12396	0.22524	0.098707	0	0	0	0	0	0	0.476	down	0.546
262	O15212	Prefoldin subunit 6 OS=Homo sapiens OX=9606 GN=PFDN6 PE=1 SV=1	Inappropriate ioctl for device	9.5	O15212	O15212	1	4	4	4	23.3	14.582	129	0	9.6682	11332;24671;26749;36010	True;True;True;True	12191;26447;28649;39385	52073;52074;52075;52076;52077;113391;113392;113393;121998;121999;122000;122001;162372;162373;162374;162375;162376;162377	52077;113392;121998;162374	--	--	0.13493	0.1322	0.14856	0.18321	0.12445	0.27559	0.13393	0.20356	0.12102	0.23901	0.14643	0.15594	0.13493	0.1322	0.14856	0.18321	0.12445	0.27559	0.13393	0.20356	0.12102	0.23901	0.14643	0.15594	0.980	no	1.233
263	O15213	WD repeat-containing protein 46 OS=Homo sapiens OX=9606 GN=WDR46 PE=1 SV=3	Inappropriate ioctl for device	10.3	O15213	O15213	1	3	3	3	6.1	68.07	610	0.00077882	2.0606	3609;17238;41749	True;True;True	3861;18505;45563	16444;79092;187595	16444;79092;187595	--	--	0.11852	0.16106	0.13212	0.19314	0.15038	0.24478	0.15354	0.14524	0.20156	0.25841	0.11335	0.1279	0.11852	0.16106	0.13212	0.19314	0.15038	0.24478	0.15354	0.14524	0.20156	0.25841	0.11335	0.1279	1.359	no	1.462
264	O15226	NF-kappa-B-repressing factor OS=Homo sapiens OX=9606 GN=NKRF PE=1 SV=2	Inappropriate ioctl for device	9.1	O15226	O15226	1	3	3	3	4.8	77.672	690	0	3.2326	5904;12445;37066	True;True;True	6329;13374;40519	26811;57088;166695	26811;57088;166695	--	--	0.13352	0.14484	0.13924	0.20026	0.14527	0.21852	0.13494	0.25077	0.13673	0.22139	0.12509	0.13107	0.13352	0.14484	0.13924	0.20026	0.14527	0.21852	0.13494	0.25077	0.13673	0.22139	0.12509	0.13107	1.085	no	1.438
265	O15230	Laminin subunit alpha-5 OS=Homo sapiens OX=9606 GN=LAMA5 PE=1 SV=8	Inappropriate ioctl for device	7	O15230	O15230	1	51	51	49	17.8	399.73	3695	0	254.35	1315;1681;1769;1929;4268;4461;5197;5595;6350;6991;7447;8381;9995;10711;12112;14057;14244;14586;14957;16554;16634;16706;16980;17587;17904;18781;18892;20528;21301;21655;24166;24908;28485;30692;33821;38835;39464;40824;41673;41754;42029;43249;44449;46126;46222;46434;46502;47774;48030;48270;49734	True;True;True;True;True;True;True;True;True;True;True;True;True;True;True;True;True;True;True;True;True;True;True;True;True;True;True;True;True;True;True;True;True;True;True;True;True;True;True;True;True;True;True;True;True;True;True;True;True;True;True	1386;1781;1878;2053;4567;4777;5556;5990;6797;7520;8012;9014;10731;11523;13023;15090;15289;15659;16060;17787;17872;17950;18237;18879;19217;20159;20273;22002;22854;23254;25912;26689;30515;33201;36767;42436;43101;44578;45481;45568;45885;47205;48506;50336;50435;50657;50733;52080;52346;52607;54167	5818;5819;7552;8001;8002;8954;20068;20783;23808;25412;25413;28536;28537;32599;32600;32601;32602;32603;32604;34698;34699;39054;46654;49476;49477;55515;64120;64121;64832;64833;66570;68275;68276;75930;75931;75932;75933;76418;76419;76420;76421;76655;76656;77723;80957;82564;82565;82566;82567;82568;86224;86225;86226;86227;86700;86701;94462;94463;97770;97771;99794;110988;114343;114344;114345;129580;1295…	5819;7552;8001;8954;20068;20783;23808;25413;28537;32604;34698;39054;46654;49477;55515;64120;64832;66570;68275;75931;76420;76655;77723;80957;82564;86226;86700;94462;97771;99794;110988;114343;129580;140053;153542;174224;176666;183212;187232;187611;188912;194837;201885;210133;210522;211558;211873;217937;219103;220313;226975	183;184	274;2472	0.16008	0.16548	0.1682	0.1881	0.18761	0.12487	0.18769	0.13964	0.11776	0.17033	0.19138	0.18003	0.16008	0.16548	0.1682	0.1881	0.18761	0.12487	0.18769	0.13964	0.11776	0.17033	0.19138	0.18003	1.034	no	1.118
266	O15247	Chloride intracellular channel protein 2 OS=Homo sapiens OX=9606 GN=CLIC2 PE=1 SV=3	Inappropriate ioctl for device	5.3	O15247	O15247	1	5	4	3	27.1	28.356	247	0	42.653	5359;13337;13557;35990;37445	True;True;False;True;True	5731;14328;14562;39364	24477;61013;62049;62050;62051;62052;62053;62054;62055;62056;162303	24477;61013;62049;162303	--	--	0.17857	0.15037	0.17625	0.18471	0.16551	0.14459	0	0	0	0	0	0	0.17857	0.15037	0.17625	0.18471	0.16551	0.14459	0	0	0	0	0	0	0.842	no	1.048
267	O15254	Peroxisomal acyl-coenzyme A oxidase 3 OS=Homo sapiens OX=9606 GN=ACOX3 PE=1 SV=2	Inappropriate ioctl for device	7.3	O15254	O15254	1	1	1	1	3.3	77.628	700	0.00020243	2.4985	42591	TRUE	46480	190940;190941	190940	--	--	0.16767	0.14419	0.15447	0.1854	0.16619	0.18208	0.14301	0.20811	0.13436	0.18622	0.16782	0.16048	0.16767	0.14419	0.15447	0.1854	0.16619	0.18208	0.14301	0.20811	0.13436	0.18622	0.16782	0.16048	0.860	no	1.200
268	O15258	Protein RER1 OS=Homo sapiens OX=9606 GN=RER1 PE=1 SV=1	Inappropriate ioctl for device	9.9	O15258	O15258	1	5	5	5	31.6	22.958	196	0	12.101	25680;36071;36950;43857;48677	True;True;True;True;True	27508;39450;40392;47869;53035	117600;117601;162599;166234;198609;198610;222091;222092;222093;222094;222095;222096;222097	117600;162599;166234;198609;222097	--	--	0.12374	0.12777	0.16494	0.20966	0.16036	0.19111	0.142	0.20924	0.1203	0.19647	0.13873	0.16953	0.12374	0.12777	0.16494	0.20966	0.16036	0.19111	0.142	0.20924	0.1203	0.19647	0.13873	0.16953	1.033	no	1.271
269	O15260	Surfeit locus protein 4 OS=Homo sapiens OX=9606 GN=SURF4 PE=1 SV=3	Inappropriate ioctl for device	7.9	O15260	O15260	1	4	4	4	16.7	30.394	269	0	28.329	16717;30915;35630;38574	True;True;True;True	17962;33532;33533;38981;38982;42130	76688;76689;76690;76691;76692;76693;76694;76695;76696;141182;141183;141184;141185;161044;161045;161046;161047;161048;161049;173075;173076;173077	76692;141185;161046;173077	185;186;187	7;44;148	0.14475	0.13825	0.15489	0.2031	0.17009	0.19244	0.13987	0.25814	0.13385	0.15408	0.14191	0.18831	0.14475	0.13825	0.15489	0.2031	0.17009	0.19244	0.13987	0.25814	0.13385	0.15408	0.14191	0.18831	0.955	no	1.311
270	O15264	Mitogen-activated protein kinase 13 OS=Homo sapiens OX=9606 GN=MAPK13 PE=1 SV=1	Inappropriate ioctl for device	8.7	O15264	O15264	1	9	9	9	27.1	42.089	365	0	20.198	3610;9611;15749;17744;20728;22277;39997;46664;48659	True;True;True;True;True;True;True;True;True	3862;10327;16921;19047;22225;23916;43676;50904;53016	16445;16446;16447;45130;45131;72126;81858;81859;81860;81861;95287;102463;102464;102465;179226;179227;179228;212509;212510;222005	16445;45130;72126;81858;95287;102465;179227;212509;222005	--	--	0.14754	0.12353	0.16363	0.2056	0.15781	0.18844	0.13446	0.19715	0.12757	0.22279	0.15464	0.14389	0.14754	0.12353	0.16363	0.2056	0.15781	0.18844	0.13446	0.19715	0.12757	0.22279	0.15464	0.14389	0.837	no	1.256
271	O15269	Serine palmitoyltransferase 1 OS=Homo sapiens OX=9606 GN=SPTLC1 PE=1 SV=1	Inappropriate ioctl for device	5.9	O15269	O15269	1	9	9	9	19	52.743	473	0	15.878	69;2562;5831;11478;18401;26826;35858;37281;37664	True;True;True;True;True;True;True;True;True	66;2718;6250;12346;19745;28728;39227;40748;41159	244;245;11926;11927;26496;26497;26498;26499;26500;52836;84576;122262;122263;161869;161870;167517;169005	244;11926;26496;52836;84576;122262;161869;167517;169005	--	--	0.13117	0.12765	0.14326	0.19981	0.16629	0.2094	0.14171	0.19576	0.15914	0.23495	0.13034	0.15122	0.13117	0.12765	0.14326	0.19981	0.16629	0.2094	0.14171	0.19576	0.15914	0.23495	0.13034	0.15122	0.973	no	1.395
272	O15270	Serine palmitoyltransferase 2 OS=Homo sapiens OX=9606 GN=SPTLC2 PE=1 SV=1	Inappropriate ioctl for device	7.9	O15270	O15270	1	6	6	5	16	62.924	562	0	25.253	4545;17350;27606;31649;33749;37179	True;True;True;True;True;True	4865;18629;29582;34334;40638	21115;21116;21117;21118;79750;125916;144288;144289;144290;167189	21115;79750;125916;144288;167189	--	--	0.15512	0.13594	0.16405	0.20094	0.16535	0.18178	0.12389	0.20435	0.1396	0.22937	0.13261	0.16291	0.15512	0.13594	0.16405	0.20094	0.16535	0.18178	0.12389	0.20435	0.1396	0.22937	0.13261	0.16291	0.876	no	1.225
273	O15294	UDP-N-acetylglucosamine--peptide N-acetylglucosaminyltransferase 110 kDa subunit OS=Homo sapiens OX=9606 GN=OGT PE=1 SV=3	Inappropriate ioctl for device	6.7	O15294	O15294	1	10	10	10	12.6	116.92	1046	0	23.379	1186;1922;2278;16705;21432;25729;27880;29435;30484;36762	True;True;True;True;True;True;True;True;True;True	1249;2045;2424;17949;23011;27561;29866;31524;32892;32893;40194	5291;5292;5293;8910;10668;76653;76654;98681;117784;117785;127067;134417;134418;134419;139131;139132;165517;165518	5291;8910;10668;76654;98681;117785;127067;134418;139131;165517	188	18	0.13987	0.15445	0.14558	0.19485	0.15749	0.18867	0.14204	0.19656	0.12252	0.21339	0.14053	0.16065	0.13987	0.15445	0.14558	0.19485	0.15749	0.18867	0.14204	0.19656	0.12252	0.21339	0.14053	0.16065	1.104	no	1.338
274	O15305	Phosphomannomutase 2 OS=Homo sapiens OX=9606 GN=PMM2 PE=1 SV=1	Inappropriate ioctl for device	6.8	O15305	O15305	1	10	10	9	34.1	28.082	246	0	22.433	10386;17097;19385;19386;19875;41385;41924;41925;41944;46125	True;True;True;True;True;True;True;True;True;True	11144;11145;18361;20794;20795;21314;45177;45756;45757;45758;45789;50335	48277;48278;48279;48280;48281;48282;48283;48284;48285;78380;78381;78382;78383;88811;88812;88813;88814;88815;88816;88817;88818;91244;91245;91246;91247;186058;186059;186060;186061;186062;186063;186064;186065;186066;188457;188458;188459;188460;188461;188462;188463;188554;188555;188556;188557;188558;210125;210126;210127;210128;210129;210130;210131;210132	48280;78380;88811;88816;91246;186060;188460;188462;188554;210131	189;190	28;227	0.13815	0.11595	0.15009	0.23784	0.14985	0.20137	0.1367	0.24034	0.11959	0.19975	0.14249	0.14626	0.13815	0.11595	0.15009	0.23784	0.14985	0.20137	0.1367	0.24034	0.11959	0.19975	0.14249	0.14626	0.839	no	1.585
275	O15315	DNA repair protein RAD51 homolog 2 OS=Homo sapiens OX=9606 GN=RAD51B PE=1 SV=2	Inappropriate ioctl for device	5.5	O15315	O15315	1	1	1	1	1.8	42.195	384	0.0031581	1.532	36239	TRUE	39633	163238;163239	163239	--	--	0	0	0	0	0	0	0	0	0	0	0	0	0	0	0	0	0	0	0	0	0	0	0	0	--	no	--
276	O15321	Transmembrane 9 superfamily member 1 OS=Homo sapiens OX=9606 GN=TM9SF1 PE=2 SV=2	Inappropriate ioctl for device	7.2	O15321	O15321	1	4	4	4	6.9	68.86	606	0	9.5375	1350;20072;32274;38449	True;True;True;True	1424;21521;35026;41996	5931;5932;92284;147198;172520;172521	5932;92284;147198;172520	--	--	0.15733	0.14302	0.16374	0.19237	0.16552	0.16723	0.13855	0.25413	0.12238	0.17826	0.14273	0.16395	0.15733	0.14302	0.16374	0.19237	0.16552	0.16723	0.13855	0.25413	0.12238	0.17826	0.14273	0.16395	0.909	no	1.175
277	O15327	Inositol polyphosphate 4-phosphatase type II OS=Homo sapiens OX=9606 GN=INPP4B PE=1 SV=4	Inappropriate ioctl for device	6.2	O15327	O15327	1	4	4	4	3.9	104.74	924	0	3.9158	9942;10021;37208;44434	True;True;True;True	10675;10757;40671;48488	46423;46424;46729;46730;167265;201806	46424;46729;167265;201806	--	--	0	0	0	0	0	0	0.13543	0.2371	0.14584	0.18927	0.12672	0.16563	0	0	0	0	0	0	0.13543	0.2371	0.14584	0.18927	0.12672	0.16563	--	no	--
278	O15344	E3 ubiquitin-protein ligase Midline-1 OS=Homo sapiens OX=9606 GN=MID1 PE=1 SV=1	Inappropriate ioctl for device	6.8	O15344	O15344	1	3	3	3	4.8	75.25	667	0	4.1744	9540;26025;32754	True;True;True	10252;27874;35540	44257;118974;118975;118976;149203;149204	44257;118974;149204	--	--	0.14731	0.1418	0.16286	0.20373	0.1699	0.15842	0.14042	0.21793	0.1328	0.20288	0.13993	0.15799	0.14731	0.1418	0.16286	0.20373	0.1699	0.15842	0.14042	0.21793	0.1328	0.20288	0.13993	0.15799	0.963	no	1.251
279	O15347	High mobility group protein B3 OS=Homo sapiens OX=9606 GN=HMGB3 PE=1 SV=4	Inappropriate ioctl for device	8.7	O15347	O15347	1	4	4	4	20.5	22.98	200	0	14.986	22943;23180;32394;39549	True;True;True;True	24614;24871;35152;43195	105530;105531;106322;106323;147631;147632;177086;177087;177088;177089	105530;106322;147632;177089	--	--	0.13927	0.14192	0.15212	0.19133	0.15079	0.21541	0.1502	0.19191	0.10728	0.24913	0.147	0.151	0.13927	0.14192	0.15212	0.19133	0.15079	0.21541	0.1502	0.19191	0.10728	0.24913	0.147	0.151	1.019	no	1.258
280	O15355	Protein phosphatase 1G OS=Homo sapiens OX=9606 GN=PPM1G PE=1 SV=1	Inappropriate ioctl for device	4	O15355	O15355	1	12	12	12	30	59.271	546	0	45.001	1811;2175;2200;4571;8686;17077;27656;29041;32075;32727;34562;48931	True;True;True;True;True;True;True;True;True;True;True;True	1926;2311;2340;4893;9340;18341;29632;31109;34797;35510;37669;53299	8222;8223;8224;10075;10076;10077;10078;10079;10080;10081;10241;10242;10243;10244;10245;10246;10247;21221;21222;21223;40183;78142;126044;131907;131908;146338;146339;149099;149100;156570;156571;156572;223304;223305;223306;223307;223308;223309	8224;10078;10243;21221;40183;78142;126044;131908;146339;149099;156572;223307	--	--	0.12547	0.15632	0.13291	0.19477	0.1509	0.23759	0.13067	0.22041	0.1171	0.22381	0.13538	0.17182	0.12547	0.15632	0.13291	0.19477	0.1509	0.23759	0.13067	0.22041	0.1171	0.22381	0.13538	0.17182	1.246	no	1.465
281	O15357	Phosphatidylinositol 3,4,5-trisphosphate 5-phosphatase 2 OS=Homo sapiens OX=9606 GN=INPPL1 PE=1 SV=2	Inappropriate ioctl for device	6.5	O15357	O15357	1	6	6	6	5.5	138.6	1258	0	7.8844	24657;25774;27049;33057;36531;43866	True;True;True;True;True;True	26432;27608;28957;35875;39945;47879	113333;113334;117960;123537;123538;150554;150555;150556;164257;198658	113334;117960;123537;150554;164257;198658	--	--	0.15525	0.1587	0.15243	0.17401	0.16774	0.18671	0.13686	0.2244	0.13492	0.18823	0.1423	0.17018	0.15525	0.1587	0.15243	0.17401	0.16774	0.18671	0.13686	0.2244	0.13492	0.18823	0.1423	0.17018	1.022	no	1.142
282	O15371	Eukaryotic translation initiation factor 3 subunit D OS=Homo sapiens OX=9606 GN=EIF3D PE=1 SV=1	Inappropriate ioctl for device	5.8	O15371	O15371	1	15	15	15	31.2	63.972	548	0	140.09	6781;6865;14373;19591;25171;25416;31841;32242;39904;41731;42258;43341;43342;47635;48869	True;True;True;True;True;True;True;True;True;True;True;True;True;True;True	7281;7384;15431;21013;26969;27224;34543;34544;34983;43577;45545;46124;47312;47313;51930;53233	31471;31472;32056;32057;65676;65677;65678;65679;65680;65681;89754;89755;89756;89757;89758;89759;89760;115398;116388;116389;116390;116391;145183;145184;145185;145186;145187;145188;145189;145190;147052;178645;178646;178647;187528;187529;187530;187531;189708;189709;195589;195590;195591;195592;195593;195594;217428;217429;217430;217431;223046;223047;223048;223049	31471;32056;65680;89758;115398;116389;145186;147052;178646;187529;189709;195590;195592;217428;223047	191	314	0.14683	0.1532	0.14911	0.1981	0.17032	0.18477	0.14117	0.20841	0.12009	0.21061	0.14632	0.15709	0.14683	0.1532	0.14911	0.1981	0.17032	0.18477	0.14117	0.20841	0.12009	0.21061	0.14632	0.15709	1.043	no	1.329
283	O15372	Eukaryotic translation initiation factor 3 subunit H OS=Homo sapiens OX=9606 GN=EIF3H PE=1 SV=1	Inappropriate ioctl for device	6.5	O15372	O15372	1	13	13	13	37.8	39.93	352	0	28.878	5496;5497;14814;17879;25223;25242;29986;32104;32636;35505;36607;40235;43732	True;True;True;True;True;True;True;True;True;True;True;True;True	5881;5882;15905;19186;27021;27041;32176;32177;34827;35409;38832;40025;43940;47735;47736	24995;24996;24997;67554;67555;67556;67557;67558;67559;82410;115610;115611;115612;115682;115683;115684;136852;136853;136854;136855;146470;146471;146472;148610;148611;148612;160580;160581;164508;180206;180207;180208;180209;197930;197931;197932	24995;24997;67556;82410;115610;115684;136855;146471;148611;160580;164508;180208;197931	192;193	253;314	0.14803	0.14973	0.15212	0.1943	0.17297	0.18706	0.13951	0.20448	0.12044	0.2252	0.14946	0.15742	0.14803	0.14973	0.15212	0.1943	0.17297	0.18706	0.13951	0.20448	0.12044	0.2252	0.14946	0.15742	1.011	no	1.277
284	O15379	Histone deacetylase 3 OS=Homo sapiens OX=9606 GN=HDAC3 PE=1 SV=2	Inappropriate ioctl for device	4.8	O15379	O15379	1	1	1	1	2.8	48.847	428	0.00020227	2.4819	12779	TRUE	13734	58725;58726;58727	58726	--	--	0.15171	0.11432	0.19144	0.21619	0.17161	0.15474	0.15465	0.19464	0.14295	0.17407	0.15643	0.17727	0.15171	0.11432	0.19144	0.21619	0.17161	0.15474	0.15465	0.19464	0.14295	0.17407	0.15643	0.17727	0.754	no	1.129
285	O15382	Branched-chain-amino-acid aminotransferase, mitochondrial OS=Homo sapiens OX=9606 GN=BCAT2 PE=1 SV=2	Inappropriate ioctl for device	8.8	O15382	O15382	1	10	10	10	27.6	44.287	392	0	81.284	96;1645;9571;10031;11565;23236;25513;25514;31965;35190	True;True;True;True;True;True;True;True;True;True	92;1743;10283;10768;12440;24930;27330;27331;34675;38453	386;387;388;7436;7437;44344;44345;44346;46839;46840;53230;106491;106492;106493;106494;106495;106496;116858;116859;116860;116861;116862;116863;116864;116865;116866;116867;116868;116869;116870;145735;145736;145737;159183;159184;159185;159186	388;7437;44346;46840;53230;106491;116863;116866;145737;159186	194;195	41;362	0.17206	0.11196	0.15227	0.20491	0.18375	0.16518	0.14883	0.21755	0.13517	0.20465	0.1593	0.11928	0.17206	0.11196	0.15227	0.20491	0.18375	0.16518	0.14883	0.21755	0.13517	0.20465	0.1593	0.11928	0.651	no	1.346
286	O15397	Importin-8 OS=Homo sapiens OX=9606 GN=IPO8 PE=1 SV=2	Inappropriate ioctl for device	4.8	O15397	O15397	1	4	4	4	4.1	119.94	1037	0.0004	2.365	18884;20116;33373;40202	True;True;True;True	20265;21566;36205;43900	86684;92604;92605;151654;180090	86684;92605;151654;180090	--	--	0.17371	0.1512	0.14492	0.18391	0.17997	0.16628	0.14158	0.24648	0.11713	0.17685	0.14157	0.17639	0.17371	0.1512	0.14492	0.18391	0.17997	0.16628	0.14158	0.24648	0.11713	0.17685	0.14157	0.17639	0.870	no	1.269
287	O15400	Syntaxin-7 OS=Homo sapiens OX=9606 GN=STX7 PE=1 SV=4	Inappropriate ioctl for device	5.2	O15400	O15400	1	7	7	7	39.5	29.815	261	0	59.119	8781;21646;29103;32191;34461;41736;46390	True;True;True;True;True;True;True	9439;23245;31175;34920;37551;45550;50611	40566;40567;40568;99768;99769;132257;132258;132259;132260;146810;146811;146812;156121;187543;187544;187545;187546;211325;211326;211327;211328;211329;211330	40567;99769;132258;146811;156121;187543;211326	--	--	0.1566	0.15431	0.14076	0.20291	0.16614	0.1659	0.15613	0.18362	0.11599	0.20242	0.15886	0.15482	0.1566	0.15431	0.14076	0.20291	0.16614	0.1659	0.15613	0.18362	0.11599	0.20242	0.15886	0.15482	0.985	no	1.442
288	O15427	Monocarboxylate transporter 4 OS=Homo sapiens OX=9606 GN=SLC16A3 PE=1 SV=1	Inappropriate ioctl for device	8	O15427	O15427	1	5	5	5	11.6	49.469	465	0	10.457	10714;11532;15158;25855;26519	True;True;True;True;True	11526;12404;16279;27695;28405	49483;53118;53119;53120;69383;69384;118214;118215;118216;118217;118218;120965	49483;53118;69384;118217;120965	--	--	0.12135	0.16647	0.13584	0.24336	0.16241	0.2041	0.10197	0.3069	0.10566	0.22171	0.10333	0.15906	0.12135	0.16647	0.13584	0.24336	0.16241	0.2041	0.10197	0.3069	0.10566	0.22171	0.10333	0.15906	1.372	no	1.792
289	O15438	Canalicular multispecific organic anion transporter 2 OS=Homo sapiens OX=9606 GN=ABCC3 PE=1 SV=3	Inappropriate ioctl for device	7.2	O15438	O15438	1	21	21	19	18	169.34	1527	0	73.085	3676;6624;14269;15545;17485;18125;19203;21155;27512;29612;32884;33992;34756;38815;38860;39013;39019;39100;39283;42245;49276	True;True;True;True;True;True;True;True;True;True;True;True;True;True;True;True;True;True;True;True;True	3929;7092;15316;16692;18771;19444;20604;22699;29484;31709;35683;36975;37898;42412;42461;42622;42630;42716;42910;46111;53677	16653;16654;29751;29752;65178;65179;71072;71073;80317;83417;83418;87941;87942;87943;87944;97114;97115;97116;97117;125596;135154;135155;135156;149772;154286;154287;157276;174141;174142;174285;174286;174287;174288;174879;174880;174881;174882;174883;174884;174885;174908;174909;175261;176013;189680;225027;225028	16654;29751;65178;71072;80317;83418;87944;97115;125596;135155;149772;154287;157276;174141;174287;174880;174909;175261;176013;189680;225028	196	251	0.18447	0.11526	0.16842	0.20469	0.17006	0.15328	0.13994	0.20648	0.13539	0.16648	0.17728	0.17253	0.18447	0.11526	0.16842	0.20469	0.17006	0.15328	0.13994	0.20648	0.13539	0.16648	0.17728	0.17253	0.625	no	1.215
290	O15439	Multidrug resistance-associated protein 4 OS=Homo sapiens OX=9606 GN=ABCC4 PE=1 SV=3	Inappropriate ioctl for device	8.3	O15439	O15439	1	6	5	5	4.6	149.52	1325	0	7.1782	6583;20657;26314;34756;37409;39266	True;True;True;False;True;True	7049;22139;28185;37898;40886;42893	29605;94894;120167;157276;168099;175948	29605;94894;120167;157276;168099;175948	--	--	0.1642	0.12296	0.13366	0.15128	0.17276	0.24139	0	0	0	0	0	0	0.1642	0.12296	0.13366	0.15128	0.17276	0.24139	0	0	0	0	0	0	0.749	no	1.132
291	O15460	Prolyl 4-hydroxylase subunit alpha-2 OS=Homo sapiens OX=9606 GN=P4HA2 PE=1 SV=1	Inappropriate ioctl for device	5.4	O15460	O15460	1	8	8	8	22.1	60.901	535	0	31.556	3068;11927;27096;36404;39407;39905;40126;41061	True;True;True;True;True;True;True;True	3296;12827;29005;39811;43040;43578;43821;44829	14223;54626;54627;54628;54629;54630;54631;54632;54633;123703;123704;163794;163795;163796;176388;178648;179755;179756;184481	14223;54628;123704;163794;176388;178648;179756;184481	--	--	0.12833	0.15862	0.13608	0.23355	0.14376	0.20187	0.1242	0.23077	0.11799	0.18963	0.13719	0.17633	0.12833	0.15862	0.13608	0.23355	0.14376	0.20187	0.1242	0.23077	0.11799	0.18963	0.13719	0.17633	1.236	no	1.716
292	O15484	Calpain-5 OS=Homo sapiens OX=9606 GN=CAPN5 PE=1 SV=2	Inappropriate ioctl for device	7.7	O15484	O15484	1	10	10	10	17.7	73.168	640	0	22.602	692;4336;7284;7387;11127;17186;25832;28630;45338;48395	True;True;True;True;True;True;True;True;True;True	729;4640;7837;7949;11967;18453;27672;30668;49474;52735	3287;3288;3289;3290;20291;33947;33948;34450;34451;34452;51146;78790;78791;118142;118143;130180;130181;206503;206504;220862;220863;220864;220865;220866	3287;20291;33947;34450;51146;78790;118142;130181;206504;220864	--	--	0.17777	0.10878	0.16257	0.17868	0.2058	0.15654	0.14789	0.18628	0.13866	0.18197	0.17268	0.13791	0.17777	0.10878	0.16257	0.17868	0.2058	0.15654	0.14789	0.18628	0.13866	0.18197	0.17268	0.13791	0.612	no	1.099
293	O15498	Synaptobrevin homolog YKT6 OS=Homo sapiens OX=9606 GN=YKT6 PE=1 SV=1	Inappropriate ioctl for device	6.9	O15498	O15498	1	11	11	11	60.1	22.417	198	0	38.593	485;10763;14776;19309;20093;24412;29775;31225;43395;45116;46081	True;True;True;True;True;True;True;True;True;True;True	509;11578;15859;20715;21542;26173;31876;33883;47368;49238;50291	2208;49770;49771;67353;67354;88494;88495;92377;92378;112316;135918;142457;142458;142459;142460;142461;142462;142463;142464;142465;195828;195829;195830;195831;195832;195833;195834;195835;195836;205308;205309;209959;209960	2208;49770;67353;88495;92377;112316;135918;142457;195833;205308;209960	--	--	0.13946	0.13334	0.14685	0.20979	0.15572	0.19433	0.134	0.22977	0.12175	0.19402	0.12827	0.16884	0.13946	0.13334	0.14685	0.20979	0.15572	0.19433	0.134	0.22977	0.12175	0.19402	0.12827	0.16884	0.956	no	1.429
294	O15511	Actin-related protein 2/3 complex subunit 5 OS=Homo sapiens OX=9606 GN=ARPC5 PE=1 SV=3	Inappropriate ioctl for device	5.3	O15511	O15511	1	5	5	5	37.7	16.32	151	0	42.513	1555;2072;14933;34063;45332	True;True;True;True;True	1648;2201;16032;16033;37064;37065;37066;37067;49467	7107;7108;7109;7110;7111;7112;7113;7114;7115;9587;9588;9589;9590;9591;9592;68146;68147;68148;68149;68150;68151;68152;68153;68154;68155;68156;68157;68158;68159;68160;68161;154670;154671;154672;154673;154674;154675;154676;154677;154678;154679;154680;154681;154682;154683;206465	7107;9592;68152;154681;206465	197;198	51;124	0.14775	0.1274	0.13704	0.22401	0.17618	0.18787	0.14379	0.20032	0.14087	0.19303	0.14828	0.14918	0.14775	0.1274	0.13704	0.22401	0.17618	0.18787	0.14379	0.20032	0.14087	0.19303	0.14828	0.14918	0.862	no	1.635
295	O15530	3-phosphoinositide-dependent protein kinase 1 OS=Homo sapiens OX=9606 GN=PDPK1 PE=1 SV=1	Inappropriate ioctl for device	7.4	O15530;Q6A1A2	O15530;Q6A1A2	2	8	8	8	14.6	63.151	556	0	13.739	1510;14770;14771;20429;24482;27185;34595;40751	True;True;True;True;True;True;True;True	1599;15853;15854;21895;26248;29097;37709;44499	6911;6912;6913;67339;67340;67341;93989;112595;112596;112597;124007;156727;156728;156729;182868	6912;67339;67341;93989;112595;124007;156727;182868	--	--	0.15813	0.12861	0.15658	0.22286	0.16993	0.16775	0.14525	0.17935	0.13326	0.22258	0.14966	0.15378	0.15813	0.12861	0.15658	0.22286	0.16993	0.16775	0.14525	0.17935	0.13326	0.22258	0.14966	0.15378	0.813	no	1.423
296	O15533	Tapasin OS=Homo sapiens OX=9606 GN=TAPBP PE=1 SV=1	Inappropriate ioctl for device	7.2	O15533	O15533	1	7	7	7	15.2	47.625	448	0	35.514	13939;14294;19912;36158;46433;47434;47696	True;True;True;True;True;True;True	14968;15346;21352;39546;50655;50656;51721;51994	63608;63609;63610;63611;63612;63613;63614;63615;63616;63617;63618;65281;65282;65283;65284;65285;91464;91465;91466;91467;91468;91469;163027;163028;211554;211555;211556;211557;216714;216715;216716;217672	63616;65283;91469;163028;211556;216714;217672	199	297	0.15065	0.18399	0.13395	0.15489	0.17081	0.20654	0.15919	0.19045	0.14127	0.209	0.13327	0.16374	0.15065	0.18399	0.13395	0.15489	0.17081	0.20654	0.15919	0.19045	0.14127	0.209	0.13327	0.16374	1.221	no	1.156
297	O15551	Claudin-3 OS=Homo sapiens OX=9606 GN=CLDN3 PE=1 SV=1	Inappropriate ioctl for device	8.1	O15551;P56747;O14493;O95484	O15551	4	5	5	5	22.7	23.318	220	0	37.731	5549;39478;39479;47206;47294	True;True;True;True;True	5942;43116;43117;51486;51576	25211;25212;25213;25214;25215;25216;25217;176834;176835;176836;176837;176838;176839;176840;215884;216252	25212;176835;176840;215884;216252	--	--	0.18274	0.11527	0.19642	0.1591	0.20696	0.15346	0.15675	0.20279	0.12463	0.24306	0.15309	0.13613	0.18274	0.11527	0.19642	0.1591	0.20696	0.15346	0.15675	0.20279	0.12463	0.24306	0.15309	0.13613	0.631	no	0.810
298	O43143	Pre-mRNA-splicing factor ATP-dependent RNA helicase DHX15 OS=Homo sapiens OX=9606 GN=DHX15 PE=1 SV=2	Inappropriate ioctl for device	7.5	O43143	O43143	1	30	30	29	42.9	90.932	795	0	177.49	2699;3670;4531;7964;8224;11492;12084;13460;13744;18547;18565;19021;19565;20134;21240;22950;24522;28049;28050;38330;38676;40631;40953;41119;41487;42723;44150;44944;48558;49042	True;True;True;True;True;True;True;True;True;True;True;True;True;True;True;True;True;True;True;True;True;True;True;True;True;True;True;True;True;True	2865;2866;3922;3923;4851;8562;8844;8845;12360;12992;14454;14764;19903;19922;20411;20985;21586;22788;24623;26290;30046;30047;41872;42259;44370;44371;44714;44890;45283;45284;46633;48187;49050;52912;53429;53430	12736;12737;12738;12739;16633;16634;16635;16636;16637;16638;16639;21066;21067;37011;37012;38295;38296;38297;38298;38299;52876;52877;52878;52879;52880;52881;52882;55409;55410;61551;61552;62843;62844;85255;85256;85257;85329;85330;85331;87235;87236;89629;89630;89631;89632;89633;92682;92683;92684;92685;92686;92687;97507;97508;97509;105561;112805;112806;112807;112808;112809;112810;112811;127711;127712…	12739;16635;21067;37012;38297;52878;55409;61551;62843;85256;85331;87236;89629;92683;97508;105561;112805;127713;127715;172157;173542;182279;183969;184747;186568;191906;199897;204472;221531;223951	200;201;202;203;204;205;206;207	68;236;246;273;494;528;537;699	0.14059	0.15544	0.14575	0.20646	0.15597	0.18645	0.14298	0.21272	0.12245	0.20688	0.13896	0.16646	0.14059	0.15544	0.14575	0.20646	0.15597	0.18645	0.14298	0.21272	0.12245	0.20688	0.13896	0.16646	1.106	no	1.417
299	O43148	mRNA cap guanine-N7 methyltransferase OS=Homo sapiens OX=9606 GN=RNMT PE=1 SV=1	Inappropriate ioctl for device	6.5	O43148	O43148	1	7	7	7	17.9	54.843	476	0	9.342	8752;22697;22871;28591;36017;39775;40783	True;True;True;True;True;True;True	9406;24360;24540;30629;39393;43435;44534	40439;104552;105183;130044;162391;162392;162393;178052;178053;178054;183017;183018	40439;104552;105183;130044;162393;178052;183018	--	--	0.14589	0.15956	0.15668	0.21582	0.15778	0.16901	0.14658	0.22356	0.11569	0.18151	0.1601	0.16811	0.14589	0.15956	0.15668	0.21582	0.15778	0.16901	0.14658	0.22356	0.11569	0.18151	0.1601	0.16811	1.094	no	1.377
300	O43149	Zinc finger ZZ-type and EF-hand domain-containing protein 1 OS=Homo sapiens OX=9606 GN=ZZEF1 PE=1 SV=6	Inappropriate ioctl for device	5.8	O43149	O43149	1	17	17	17	5.8	331.07	2961	0	40.579	1833;2632;3138;3798;11092;12245;13506;13829;14711;22183;22874;22877;25693;26185;38331;47092;48202	True;True;True;True;True;True;True;True;True;True;True;True;True;True;True;True;True	1949;2794;3369;4063;11929;13164;14505;14851;15790;23818;24543;24546;27524;28050;41873;51360;52536	8532;12187;12188;12189;14497;17205;17206;51005;51006;51007;51008;56280;56281;61890;63175;63176;67083;67084;67085;102096;102097;105205;105206;105212;117674;119561;172158;172159;215361;219881	8532;12187;14497;17206;51008;56280;61890;63175;67085;102096;105205;105212;117674;119561;172158;215361;219881	--	--	0.15356	0.1443	0.16306	0.18978	0.18058	0.1616	0.14803	0.18771	0.1656	0.16993	0.17793	0.14897	0.15356	0.1443	0.16306	0.18978	0.18058	0.1616	0.14803	0.18771	0.1656	0.16993	0.17793	0.14897	0.940	no	1.164
301	O43150	Arf-GAP with SH3 domain, ANK repeat and PH domain-containing protein 2 OS=Homo sapiens OX=9606 GN=ASAP2 PE=1 SV=3	Inappropriate ioctl for device	6.7	O43150	O43150	1	1	1	1	1.8	111.65	1006	0.0038781	1.4819	3524	TRUE	3773	16024	16024	--	--	0.1538	0.12564	0.17513	0.20325	0.15813	0.18404	0	0	0	0	0	0	0.1538	0.12564	0.17513	0.20325	0.15813	0.18404	0	0	0	0	0	0	0.817	no	1.161
302	O43159	Ribosomal RNA-processing protein 8 OS=Homo sapiens OX=9606 GN=RRP8 PE=1 SV=2	Inappropriate ioctl for device	10.1	O43159	O43159	1	3	3	3	8.3	50.714	456	0	5.4364	5415;25280;48919	True;True;True	5788;27082;53287	24707;24708;115833;223257	24708;115833;223257	--	--	0	0	0	0	0	0	0.15312	0.2205	0.11018	0.21641	0.15797	0.14184	0	0	0	0	0	0	0.15312	0.2205	0.11018	0.21641	0.15797	0.14184	--	no	--
303	O43169	Cytochrome b5 type B OS=Homo sapiens OX=9606 GN=CYB5B PE=1 SV=3	Inappropriate ioctl for device	4.6	O43169	O43169	1	4	4	3	36.7	16.694	150	0	66.924	10357;16652;35673;37514	True;True;True;True	11114;17892;39033;40997	48199;48200;48201;48202;48203;48204;48205;76458;76459;76460;76461;76462;76463;161216	48199;76460;161216	--	--	0.1475	0.18068	0.14217	0.1937	0.16529	0.18196	0.11758	0.18289	0.13553	0.27119	0.13421	0.12976	0.1475	0.18068	0.14217	0.1937	0.16529	0.18196	0.11758	0.18289	0.13553	0.27119	0.13421	0.12976	1.225	no	1.362
304	O43172	U4/U6 small nuclear ribonucleoprotein Prp4 OS=Homo sapiens OX=9606 GN=PRPF4 PE=1 SV=2	Inappropriate ioctl for device	7.5	O43172	O43172	1	10	10	10	26.6	58.449	522	0	64.87	2313;7680;12440;21968;29579;29581;31701;34284;39616;41390	True;True;True;True;True;True;True;True;True;True	2459;8260;13368;23593;31676;31678;34390;37342;43265;45182	10772;10773;10774;10775;10776;35710;57071;57072;57073;101271;135073;135074;135075;135079;135080;135081;144536;144537;144538;155482;155483;155484;155485;177400;177401;186074	10774;35710;57071;101271;135075;135081;144537;155482;177401;186074	--	--	0.13696	0.13832	0.14552	0.19671	0.16215	0.20565	0.14748	0.20781	0.15422	0.19032	0.13391	0.16092	0.13696	0.13832	0.14552	0.19671	0.16215	0.20565	0.14748	0.20781	0.15422	0.19032	0.13391	0.16092	1.010	no	1.352
305	O43175	D-3-phosphoglycerate dehydrogenase OS=Homo sapiens OX=9606 GN=PHGDH PE=1 SV=4	Inappropriate ioctl for device	6.7	O43175	O43175	1	16	16	16	34.3	56.65	533	0	86.088	1572;2579;2669;4414;6549;15261;17127;20585;22765;33401;34175;34289;35746;41611;42338;46562	True;True;True;True;True;True;True;True;True;True;True;True;True;True;True;True	1666;2736;2834;4726;7015;16389;18393;22065;24429;36247;37203;37347;39111;45414;46208;50797	7153;7154;7155;7156;7157;7158;11993;11994;12620;12621;12622;20596;29449;29450;69812;69813;69814;69815;69816;69817;78522;78523;78524;78525;78526;78527;78528;78529;78530;94668;94669;94670;94671;104753;104754;104755;151799;151800;155076;155494;155495;155496;161473;186983;186984;189998;212112;212113;212114;212115;212116;212117	7154;11993;12620;20596;29449;69812;78527;94668;104753;151800;155076;155494;161473;186984;189998;212115	--	--	0.11569	0.11265	0.14438	0.15016	0.14864	0.32847	0.12464	0.17017	0.11829	0.31153	0.11502	0.16382	0.11569	0.11265	0.14438	0.15016	0.14864	0.32847	0.12464	0.17017	0.11829	0.31153	0.11502	0.16382	0.974	no	1.040
306	O43181	NADH dehydrogenase [ubiquinone] iron-sulfur protein 4, mitochondrial OS=Homo sapiens OX=9606 GN=NDUFS4 PE=1 SV=1	Inappropriate ioctl for device	11	O43181	O43181	1	4	4	4	25.7	20.108	175	0	20.164	470;24499;31534;39984	True;True;True;True	494;26265;34208;43662	2148;2149;2150;112690;112691;112692;112693;112694;112695;143716;143717;179174;179175;179176	2149;112690;143716;179176	208	6	0.17453	0.14368	0.16413	0.18217	0.19623	0.13636	0.15691	0.15626	0.17434	0.13787	0.19293	0.20974	0.17453	0.14368	0.16413	0.18217	0.19623	0.13636	0.15691	0.15626	0.17434	0.13787	0.19293	0.20974	0.823	no	1.110
307	O43237	Cytoplasmic dynein 1 light intermediate chain 2 OS=Homo sapiens OX=9606 GN=DYNC1LI2 PE=1 SV=1	Inappropriate ioctl for device	6.3	O43237	O43237	1	9	9	9	19.1	54.099	492	0	26.985	5133;5134;15304;23503;31704;31872;41032;42978;43204	True;True;True;True;True;True;True;True;True	5491;5492;16444;25210;34393;34578;44797;46907;47155	23524;23525;23526;23527;70061;70062;70063;107611;144552;144553;144554;144555;144556;144557;144558;144559;145338;145339;184309;184310;193112;194652;194653	23526;23527;70062;107611;144557;145338;184310;193112;194652	--	--	0.15353	0.1548	0.15578	0.19959	0.1697	0.16788	0.14219	0.21926	0.13045	0.1864	0.14665	0.16463	0.15353	0.1548	0.15578	0.19959	0.1697	0.16788	0.14219	0.21926	0.13045	0.1864	0.14665	0.16463	1.008	no	1.281
308	O43240	Kallikrein-10 OS=Homo sapiens OX=9606 GN=KLK10 PE=1 SV=3	Inappropriate ioctl for device	8.7	O43240	O43240	1	1	1	1	5.4	30.17	276	0.0011561	1.9277	44390	TRUE	48443	201665	201665	--	--	0	0	0	0	0	0	0.1207	0.22629	0.1325	0.19155	0.13208	0.19688	0	0	0	0	0	0	0.1207	0.22629	0.1325	0.19155	0.13208	0.19688	--	no	--
309	O43242	26S proteasome non-ATPase regulatory subunit 3 OS=Homo sapiens OX=9606 GN=PSMD3 PE=1 SV=2	Inappropriate ioctl for device	8.7	O43242	O43242	1	24	24	24	43.8	60.977	534	0	90.061	1923;1931;2173;4295;5759;9837;10435;10713;10897;13321;13408;17811;21264;21353;27409;28026;30330;33171;36062;38329;39712;47299;47300;49014	True;True;True;True;True;True;True;True;True;True;True;True;True;True;True;True;True;True;True;True;True;True;True;True	2046;2055;2309;4596;6170;10566;11211;11212;11525;11721;14312;14400;19117;22814;22911;29374;30020;32676;35996;39441;41871;43368;51581;51582;53387	8911;8912;8913;8914;8957;8958;8959;8960;10067;10068;10069;10070;10071;20151;20152;20153;20154;26165;26166;26167;26168;26169;26170;46023;46024;46025;46026;46027;46028;48496;48497;48498;48499;49481;49482;50370;50371;50372;50373;50374;60925;60926;60927;60928;60929;60930;60931;60932;60933;61331;61332;61333;61334;82119;82120;82121;82122;82123;82124;82125;97601;98202;98203;98204;98205;125104;125105;125…	8911;8957;10071;20151;26168;46024;48498;49481;50370;60932;61332;82120;97601;98204;125105;127619;138392;150976;162560;172154;177735;216265;216267;223814	209;210	192;463	0.1425	0.14851	0.145	0.20108	0.16097	0.19697	0.13991	0.20267	0.13119	0.21182	0.14159	0.1597	0.1425	0.14851	0.145	0.20108	0.16097	0.19697	0.13991	0.20267	0.13119	0.21182	0.14159	0.1597	1.042	no	1.387
310	O43251	RNA binding protein fox-1 homolog 2 OS=Homo sapiens OX=9606 GN=RBFOX2 PE=1 SV=3	Inappropriate ioctl for device	7.3	O43251;Q9NWB1	O43251;Q9NWB1	2	1	1	1	3.8	41.373	390	0.00097295	2.0461	14975	TRUE	16079	68499;68500;68501;68502	68501	--	--	0.17318	0.14526	0.12162	0.17917	0.19575	0.18502	0.14246	0.25158	0.09351	0.1627	0.1706	0.17915	0.17318	0.14526	0.12162	0.17917	0.19575	0.18502	0.14246	0.25158	0.09351	0.1627	0.1706	0.17915	0.839	no	1.473
311	O43252	Bifunctional 3'-phosphoadenosine 5'-phosphosulfate synthase 1 OS=Homo sapiens OX=9606 GN=PAPSS1 PE=1 SV=2	Inappropriate ioctl for device	6.8	O43252	O43252	1	9	8	8	14.6	70.832	624	0	14.189	4463;5207;6905;10380;14434;28981;31940;40355;47396	True;True;True;True;False;True;True;True;True	4780;5568;7431;11137;15495;31049;34647;44067;51681	20786;20787;23851;32273;48263;65922;65923;65924;131683;145609;180817;180818;180819;180820;180821;216576;216577;216578;216579	20786;23851;32273;48263;65924;131683;145609;180817;216576	--	--	0.13074	0.15202	0.149	0.20354	0.16259	0.18801	0.13154	0.24441	0.1175	0.19708	0.14775	0.16215	0.13074	0.15202	0.149	0.20354	0.16259	0.18801	0.13154	0.24441	0.1175	0.19708	0.14775	0.16215	1.163	no	1.366
312	O43264	Centromere/kinetochore protein zw10 homolog OS=Homo sapiens OX=9606 GN=ZW10 PE=1 SV=3	Inappropriate ioctl for device	6.2	O43264	O43264	1	4	4	4	6.4	88.828	779	0	5.8551	7339;32047;42983;49203	True;True;True;True	7894;34765;34766;46914;53599	34220;34221;34222;34223;146210;146211;193144;224649;224650	34222;146210;193144;224650	211	415	0.1405	0.14284	0.15933	0.18078	0.16895	0.18809	0.13495	0.21622	0.13773	0.20131	0.13378	0.16177	0.1405	0.14284	0.15933	0.18078	0.16895	0.18809	0.13495	0.21622	0.13773	0.20131	0.13378	0.16177	1.017	no	1.135
313	O43272	Proline dehydrogenase 1, mitochondrial OS=Homo sapiens OX=9606 GN=PRODH PE=1 SV=3	Inappropriate ioctl for device	7.9	O43272	O43272	1	1	1	1	3.8	68.001	600	0	7.9328	117	TRUE	115	478	478	--	--	0	0	0	0	0	0	0.18368	0.20312	0.16655	0.19607	0.11077	0.13979	0	0	0	0	0	0	0.18368	0.20312	0.16655	0.19607	0.11077	0.13979	--	no	--
314	O43278	Kunitz-type protease inhibitor 1 OS=Homo sapiens OX=9606 GN=SPINT1 PE=1 SV=2	Inappropriate ioctl for device	6.2	O43278	O43278	1	11	11	11	20.6	58.397	529	0	17.951	4413;7569;9015;13832;15406;19904;22304;37287;42253;46198;49497	True;True;True;True;True;True;True;True;True;True;True	4725;8143;9685;14854;16547;21344;23946;40754;46119;50410;53911	20592;20593;20594;20595;35263;35264;41786;63179;63180;70462;91444;102838;102839;102840;167586;167587;167588;167589;189692;189693;210392;210393;225850;225851;225852	20594;35263;41786;63179;70462;91444;102840;167589;189692;210393;225850	--	--	0.15443	0.15183	0.16647	0.20207	0.17521	0.16351	0.15129	0.22586	0.1256	0.17894	0.15013	0.15437	0.15443	0.15183	0.16647	0.20207	0.17521	0.16351	0.15129	0.22586	0.1256	0.17894	0.15013	0.15437	0.983	no	1.214
315	O43286	Beta-1,4-galactosyltransferase 5 OS=Homo sapiens OX=9606 GN=B4GALT5 PE=1 SV=1	Inappropriate ioctl for device	8.3	O43286	O43286	1	1	1	1	2.1	45.118	388	0.0087251	1.1529	43441	TRUE	47422	196096;196097	196096	--	--	0.15226	0.11773	0.14166	0.21792	0.12717	0.24325	0.12547	0.20939	0.099119	0.32398	0.099502	0.14255	0.15226	0.11773	0.14166	0.21792	0.12717	0.24325	0.12547	0.20939	0.099119	0.32398	0.099502	0.14255	0.773	no	1.538
316	O43290	U4/U6.U5 tri-snRNP-associated protein 1 OS=Homo sapiens OX=9606 GN=SART1 PE=1 SV=1	Inappropriate ioctl for device	5.9	O43290	O43290	1	13	13	13	22	90.254	800	0	89.041	573;6578;7984;8123;15108;17535;25600;27818;30743;34695;42200;42537;46356	True;True;True;True;True;True;True;True;True;True;True;True;True	597;7044;8583;8735;16225;18824;27421;29798;33279;37826;46063;46424;50575	2539;2540;2541;2542;2543;2544;29586;29587;29588;29589;29590;29591;37097;37098;37838;69201;69202;69203;80701;80702;117333;126764;126765;126766;126767;140285;140286;157086;157087;157088;189541;189542;190726;210975;210976;210977;210978;210979;210980	2539;29587;37097;37838;69202;80701;117333;126767;140286;157086;189541;190726;210978	--	--	0.1471	0.15667	0.1555	0.19384	0.15927	0.18665	0.14746	0.19828	0.13265	0.20612	0.1409	0.16303	0.1471	0.15667	0.1555	0.19384	0.15927	0.18665	0.14746	0.19828	0.13265	0.20612	0.1409	0.16303	1.065	no	1.247
317	O43291	Kunitz-type protease inhibitor 2 OS=Homo sapiens OX=9606 GN=SPINT2 PE=1 SV=2	Inappropriate ioctl for device	8.4	O43291	O43291	1	2	2	2	8.7	28.228	252	0	3.4625	30952;37732	True;True	33585;41230	141351;169227	141351;169227	--	--	0.19925	0.126	0.11837	0.19451	0.16673	0.19514	0	0	0	0	0	0	0.19925	0.126	0.11837	0.19451	0.16673	0.19514	0	0	0	0	0	0	0.632	no	1.643
318	O43292	Glycosylphosphatidylinositol anchor attachment 1 protein OS=Homo sapiens OX=9606 GN=GPAA1 PE=1 SV=3	Inappropriate ioctl for device	8.2	O43292	O43292	1	4	4	4	6.9	67.622	621	0	9.713	16073;23031;37306;39724	True;True;True;True	17252;24708;40775;43381	73817;73818;105785;105786;167714;177783;177784	73818;105786;167714;177784	--	--	0.15037	0.14996	0.15562	0.20723	0.16589	0.16825	0.1278	0.17341	0.15072	0.26032	0.14241	0.15028	0.15037	0.14996	0.15562	0.20723	0.16589	0.16825	0.1278	0.17341	0.15072	0.26032	0.14241	0.15028	0.997	no	1.332
319	O43293	Death-associated protein kinase 3 OS=Homo sapiens OX=9606 GN=DAPK3 PE=1 SV=1	Inappropriate ioctl for device	6.9	O43293	O43293	1	4	4	4	7.5	52.535	454	0	3.2186	13948;14254;19316;25977	True;True;True;True	14978;15299;20723;27824	63659;63660;64860;88516;88517;88518;118740;118741;118742	63659;64860;88517;118740	--	--	0.12455	0.16212	0.12196	0.20589	0.189	0.19079	0.12316	0.20355	0.11997	0.22772	0.13671	0.18412	0.12455	0.16212	0.12196	0.20589	0.189	0.19079	0.12316	0.20355	0.11997	0.22772	0.13671	0.18412	1.302	no	1.688
320	O43294	Transforming growth factor beta-1-induced transcript 1 protein OS=Homo sapiens OX=9606 GN=TGFB1I1 PE=1 SV=2	Inappropriate ioctl for device	7	O43294	O43294	1	9	9	9	24.7	49.814	461	0	43.912	3435;5434;5560;15846;16918;16920;27245;30011;35731	True;True;True;True;True;True;True;True;True	3682;5810;5953;17020;18171;18173;18174;29159;32215;39095	15682;15683;15684;24780;24781;25273;72500;72501;77508;77512;77513;77514;77515;124283;124284;124285;136957;161429;161430	15684;24781;25273;72500;77508;77512;124285;136957;161429	212;213	1;207	0.12944	0.15782	0.15513	0.20726	0.17287	0.15316	0.14522	0.19503	0.11617	0.15625	0.15441	0.22025	0.12944	0.15782	0.15513	0.20726	0.17287	0.15316	0.14522	0.19503	0.11617	0.15625	0.15441	0.22025	1.219	no	1.336
321	O43301	Heat shock 70 kDa protein 12A OS=Homo sapiens OX=9606 GN=HSPA12A PE=1 SV=2	Inappropriate ioctl for device	6.8	O43301	O43301	1	4	4	3	7.6	74.977	675	0	6.4315	5547;14375;24540;38831	True;True;True;True	5939;15433;26309;42432	25202;65684;112881;174211	25202;65684;112881;174211	--	--	0.14409	0.17696	0.16441	0.18061	0.1681	0.16583	0.18446	0.13573	0.19157	0.16745	0.15166	0.16914	0.14409	0.17696	0.16441	0.18061	0.1681	0.16583	0.18446	0.13573	0.19157	0.16745	0.15166	0.16914	1.228	no	1.099
322	O43314	Inositol hexakisphosphate and diphosphoinositol-pentakisphosphate kinase 2 OS=Homo sapiens OX=9606 GN=PPIP5K2 PE=1 SV=3	Inappropriate ioctl for device	8.3	O43314	O43314	1	6	6	6	5.8	140.41	1243	0	7.7843	12484;12566;20576;34671;35390;39405	True;True;True;True;True;True	13417;13508;22056;37800;38698;43038	57257;57258;57883;57884;57885;94646;157025;160152;176386	57257;57884;94646;157025;160152;176386	--	--	0.15605	0.13975	0.16919	0.16788	0.16655	0.2018	0.12643	0.17215	0.13778	0.25497	0.15375	0.15491	0.15605	0.13975	0.16919	0.16788	0.16655	0.2018	0.12643	0.17215	0.13778	0.25497	0.15375	0.15491	0.896	no	0.992
323	O43324	Eukaryotic translation elongation factor 1 epsilon-1 OS=Homo sapiens OX=9606 GN=EEF1E1 PE=1 SV=1	Inappropriate ioctl for device	8.8	O43324	O43324	1	7	7	7	36.2	19.81	174	0	15.335	4;1986;6530;11941;12903;31181;33507	True;True;True;True;True;True;True	3;2113;6995;12841;13863;33836;36373	12;9239;29340;29341;29342;29343;29344;29345;54671;54672;54673;54674;59173;59174;142304;142305;142306;142307;152143;152144;152145;152146	12;9239;29341;54672;59173;142304;152146	--	--	0.14175	0.13846	0.15011	0.19362	0.15473	0.22956	0.1286	0.2077	0.11451	0.23228	0.14198	0.16197	0.14175	0.13846	0.15011	0.19362	0.15473	0.22956	0.1286	0.2077	0.11451	0.23228	0.14198	0.16197	0.977	no	1.290
324	O43390	Heterogeneous nuclear ribonucleoprotein R OS=Homo sapiens OX=9606 GN=HNRNPR PE=1 SV=1	Inappropriate ioctl for device	8.3	O43390	O43390	1	24	19	19	32.7	70.942	633	0	213.09	1527;6719;7832;8838;10545;14907;17577;18263;23761;24325;25350;26276;27300;31848;36466;37260;39431;41072;41411;41649;46612;46613;47235;48468	False;True;True;True;True;False;True;True;True;True;False;True;True;True;False;True;True;False;True;True;True;True;True;True	1617;7195;8420;9498;11347;16005;18869;19590;25481;26080;27157;28146;29240;29241;29242;34553;39876;39877;40725;43066;44840;45204;45455;50849;50850;51517;52813	6991;6992;6993;31202;31203;31204;31205;36350;36351;40808;40809;40810;40811;40812;40813;48924;48925;48926;48927;48928;68012;68013;68014;68015;68016;68017;68018;68019;68020;68021;68022;80916;80917;80918;80919;80920;80921;80922;80923;80924;83983;109297;109298;111766;111767;111768;111769;116135;116136;116137;116138;116139;116140;116141;116142;116143;116144;116145;116146;116147;116148;120009;120010;12…	6992;31205;36350;40811;48925;68015;80920;83983;109298;111767;116141;120013;124630;145229;164022;167457;176449;184512;186168;187134;212338;212342;215969;221150	214;215;216	102;197;198	0.14492	0.1553	0.14252	0.19743	0.16022	0.20339	0.14464	0.19909	0.13194	0.22354	0.13857	0.1566	0.14492	0.1553	0.14252	0.19743	0.16022	0.20339	0.14464	0.19909	0.13194	0.22354	0.13857	0.1566	1.072	no	1.385
325	O43395	U4/U6 small nuclear ribonucleoprotein Prp3 OS=Homo sapiens OX=9606 GN=PRPF3 PE=1 SV=2	Inappropriate ioctl for device	10.2	O43395	O43395	1	7	7	7	13.2	77.528	683	0	15.62	87;7080;7684;24057;27799;34709;45294	True;True;True;True;True;True;True	84;7615;8264;25791;29778;37840;49426	369;370;371;372;33006;33007;33008;35719;35720;35721;35722;110461;110462;110463;110464;110465;110466;126698;126699;126700;157122;206316;206317	372;33007;35719;110461;126698;157122;206316	--	--	0.13868	0.14869	0.14374	0.20152	0.15609	0.19095	0.14318	0.20132	0.12517	0.22009	0.14182	0.14893	0.13868	0.14869	0.14374	0.20152	0.15609	0.19095	0.14318	0.20132	0.12517	0.22009	0.14182	0.14893	1.072	no	1.402
326	O43396	Thioredoxin-like protein 1 OS=Homo sapiens OX=9606 GN=TXNL1 PE=1 SV=3	Inappropriate ioctl for device	4.6	O43396	O43396	1	13	13	13	58.5	32.251	289	0	114.29	13482;14417;17684;19010;19273;19596;20270;21503;34143;37049;38565;44611;46285	True;True;True;True;True;True;True;True;True;True;True;True;True	14480;15478;18984;18985;20398;20399;20678;21018;21729;23089;23090;37161;37162;40501;42119;48675;50499	61796;61797;61798;61799;65843;81465;81466;81467;81468;81469;81470;81471;81472;81473;81474;87188;87189;87190;87191;87192;87193;88295;88296;88297;88298;88299;88300;89771;89772;89773;93279;93280;93281;93282;99061;99062;99063;154968;154969;166650;166651;166652;166653;166654;166655;166656;173046;202583;202584;202585;202586;202587;202588;202589;210687;210688	61797;65843;81465;87191;88296;89773;93281;99063;154968;166652;173046;202586;210688	217;218;219;220;221	47;124;127;204;275	0.15018	0.15291	0.1502	0.19449	0.16064	0.18419	0.13322	0.22004	0.12829	0.19487	0.14752	0.1733	0.15018	0.15291	0.1502	0.19449	0.16064	0.18419	0.13322	0.22004	0.12829	0.19487	0.14752	0.1733	1.018	no	1.295
327	O43399	Tumor protein D54 OS=Homo sapiens OX=9606 GN=TPD52L2 PE=1 SV=2	Inappropriate ioctl for device	5	O43399	O43399	1	9	9	9	54.9	22.237	206	0	73.059	16074;25475;25622;29982;39917;42069;42242;42377;46768	True;True;True;True;True;True;True;True;True	17253;17254;27291;27444;32169;32170;43589;45926;46107;46251;51015	73819;73820;73821;73822;73823;73824;73825;73826;73827;73828;73829;73830;73831;73832;116695;116696;116697;116698;117394;117395;117396;117397;136839;136840;136841;136842;136843;136844;178672;178673;178674;178675;178676;178677;178678;178679;189080;189081;189664;189665;189666;189667;190137;190138;190139;190140;190141;213002;213003;213004;213005;213006	73821;116698;117394;136843;178672;189080;189664;190141;213002	222;223	1;22	0.14271	0.1309	0.14361	0.19931	0.15674	0.22419	0.12747	0.17711	0.12459	0.2822	0.12278	0.14822	0.14271	0.1309	0.14361	0.19931	0.15674	0.22419	0.12747	0.17711	0.12459	0.2822	0.12278	0.14822	0.917	no	1.388
328	O43402	ER membrane protein complex subunit 8 OS=Homo sapiens OX=9606 GN=EMC8 PE=1 SV=1	Inappropriate ioctl for device	6.4	O43402	O43402	1	3	3	3	20	23.773	210	0	25.507	18921;21256;39977	True;True;True	20306;22805;43654	86837;86838;97572;97573;179152;179153;179154	86838;97573;179153	--	--	0.14866	0.14059	0.15426	0.20339	0.15501	0.19199	0.12892	0.18951	0.12741	0.22666	0.1411	0.1775	0.14866	0.14059	0.15426	0.20339	0.15501	0.19199	0.12892	0.18951	0.12741	0.22666	0.1411	0.1775	0.946	no	1.318
329	O43414	ERI1 exoribonuclease 3 OS=Homo sapiens OX=9606 GN=ERI3 PE=1 SV=2	Inappropriate ioctl for device	8.2	O43414	O43414	1	2	2	2	6.2	37.238	337	0.004768	1.4226	9100;37720	True;True	9775;41218	42208;42209;42210;169203	42209;169203	--	--	0.12117	0.11429	0.17015	0.22842	0.14482	0.22115	0.12656	0.21677	0.11651	0.23372	0.13822	0.16821	0.12117	0.11429	0.17015	0.22842	0.14482	0.22115	0.12656	0.21677	0.11651	0.23372	0.13822	0.16821	0.943	no	1.342
330	O43427	Acidic fibroblast growth factor intracellular-binding protein OS=Homo sapiens OX=9606 GN=FIBP PE=1 SV=3	Inappropriate ioctl for device	6.4	O43427	O43427	1	4	4	4	14	41.878	364	0	27.293	16949;29561;40772;45588	True;True;True;True	18203;31657;44522;49742	77605;77606;77607;135024;182944;182945;207662;207663;207664	77605;135024;182944;207664	--	--	0.15606	0.12127	0.1521	0.19593	0.17051	0.18728	0.12829	0.20203	0.16274	0.2156	0.13602	0.14538	0.15606	0.12127	0.1521	0.19593	0.17051	0.18728	0.12829	0.20203	0.16274	0.2156	0.13602	0.14538	0.777	no	1.288
331	O43432	Eukaryotic translation initiation factor 4 gamma 3 OS=Homo sapiens OX=9606 GN=EIF4G3 PE=1 SV=2	Inappropriate ioctl for device	5	O43432	O43432	1	9	4	4	2.5	176.65	1585	0	7.4079	6251;12819;17342;27159;28335;29312;29981;44606;45178	False;False;True;False;True;False;False;True;True	6696;13774;18621;29071;30355;31392;32167;32168;48670;49303	28167;58868;58869;58870;58871;79721;79722;123929;123930;128805;128806;133221;136836;136837;136838;202563;205620	28167;58869;79721;123930;128806;133221;136838;202563;205620	224	956	0.13983	0.15981	0.16451	0.19166	0.16411	0.18009	0.12678	0.18352	0.16379	0.21834	0.15093	0.15664	0.13983	0.15981	0.16451	0.19166	0.16411	0.18009	0.12678	0.18352	0.16379	0.21834	0.15093	0.15664	1.143	no	1.165
332	O43447	Peptidyl-prolyl cis-trans isomerase H OS=Homo sapiens OX=9606 GN=PPIH PE=1 SV=1	Inappropriate ioctl for device	8.2	O43447	O43447	1	8	7	7	35	19.208	177	0	5.1191	4643;5768;16484;18804;19435;20013;27771;33856	True;True;True;False;True;True;True;True	4968;6179;17713;20182;20847;21457;21458;29748;36815	21510;26192;26193;26194;75626;75627;86297;86298;86299;86300;86301;86302;89025;89026;89027;91971;91972;126408;153811;153812;153813	21510;26193;75626;86297;89025;91971;126408;153811	225;226	151;177	0.13584	0.14623	0.14039	0.19398	0.16249	0.20554	0.12753	0.20473	0.13648	0.2094	0.13059	0.15469	0.13584	0.14623	0.14039	0.19398	0.16249	0.20554	0.12753	0.20473	0.13648	0.2094	0.13059	0.15469	1.076	no	1.382
333	O43451	Maltase-glucoamylase, intestinal OS=Homo sapiens OX=9606 GN=MGAM PE=1 SV=5	Inappropriate ioctl for device	5.2	O43451	O43451	1	17	16	15	11.1	209.85	1857	0	28.738	354;4576;5111;7064;9386;12075;15394;17280;24663;27733;34447;35735;39404;41741;47933;48318;49002	True;True;True;False;True;True;True;True;True;True;True;True;True;True;True;True;True	374;4898;5468;7598;10087;12981;16535;18550;26438;29710;37533;39099;43037;45555;52247;52656;53375	1613;21243;23398;32953;43593;43594;55375;70420;79438;79439;113347;113348;126306;156069;156070;156071;161437;161438;176385;187565;187566;218689;218690;220509;223751	1613;21243;23398;32953;43594;55375;70420;79439;113347;126306;156070;161437;176385;187566;218689;220509;223751	--	--	0	0	0	0	0	0	0.098579	0.15391	0.3961	0.1402	0.095788	0.11126	0	0	0	0	0	0	0.098579	0.15391	0.3961	0.1402	0.095788	0.11126	--	no	--
334	O43464	Serine protease HTRA2, mitochondrial OS=Homo sapiens OX=9606 GN=HTRA2 PE=1 SV=2	Inappropriate ioctl for device	10.5	O43464	O43464	1	3	3	2	7.6	48.84	458	0	6.2021	10691;39097;46567	True;True;True	11502;42712;50802	49414;49415;49416;49417;175230;175231;175232;212134;212135	49415;175231;212134	--	--	0.15045	0.14023	0.15606	0.20423	0.17842	0.17118	0.1321	0.20869	0.13734	0.21583	0.13907	0.15833	0.15045	0.14023	0.15606	0.20423	0.17842	0.17118	0.1321	0.20869	0.13734	0.21583	0.13907	0.15833	0.932	no	1.309
335	O43488	Aflatoxin B1 aldehyde reductase member 2 OS=Homo sapiens OX=9606 GN=AKR7A2 PE=1 SV=3	Inappropriate ioctl for device	7.2	O43488	O43488	1	10	10	6	36.2	39.589	359	0	108.42	2539;9275;12505;14015;27825;35419;36114;38997;38998;43568	True;True;True;True;True;True;True;True;True;True	2695;9969;13444;15047;29806;38732;39495;42605;42606;47564;47565	11809;11810;11811;11812;11813;11814;11815;11816;11817;11818;11819;11820;43101;43102;43103;43104;43105;57666;57667;57668;57669;63921;63922;63923;63924;126811;126812;126813;126814;126815;160241;160242;162730;174826;174827;174828;174829;197174;197175;197176;197177;197178;197179	11818;43103;57668;63923;126812;160241;162730;174826;174829;197177	227;228	45;47	0.17259	0.11596	0.17178	0.19728	0.18395	0.16379	0.15167	0.19026	0.15221	0.17848	0.16243	0.16697	0.17259	0.11596	0.17178	0.19728	0.18395	0.16379	0.15167	0.19026	0.15221	0.17848	0.16243	0.16697	0.672	no	1.148
336	O43490	Prominin-1 OS=Homo sapiens OX=9606 GN=PROM1 PE=1 SV=1	Inappropriate ioctl for device	7.3	O43490	O43490	1	7	7	7	11.6	97.201	865	0	18.148	4457;28293;28550;30592;34649;41703;45446	True;True;True;True;True;True;True	4773;30311;30582;33057;37774;45511;49588	20775;128625;128626;129867;139643;156958;187323;206954	20775;128625;129867;139643;156958;187323;206954	--	--	0	0	0	0	0	0	0.13321	0.28434	0.084383	0.26778	0.1231	0.10475	0	0	0	0	0	0	0.13321	0.28434	0.084383	0.26778	0.1231	0.10475	--	no	--
337	O43491	Band 4.1-like protein 2 OS=Homo sapiens OX=9606 GN=EPB41L2 PE=1 SV=1	Inappropriate ioctl for device	5.1	O43491	O43491	1	32	32	26	39.3	112.59	1005	0	253.55	3022;5464;5465;7871;8692;9584;10727;10813;11697;13196;14073;16173;16777;21831;28561;29444;31437;33097;33541;38025;38656;40057;40632;42625;42626;43645;44032;44110;45001;46288;46704;47175	True;True;True;True;True;True;True;True;True;True;True;True;True;True;True;True;True;True;True;True;True;True;True;True;True;True;True;True;True;True;True;True	3247;5846;5847;8461;9346;10296;11541;11631;11632;12583;14171;15106;17359;18025;23447;30594;30595;31533;34108;35917;36414;41550;42239;43745;44372;46520;46521;47645;48061;48146;48147;49112;50502;50946;51452	14058;14059;14060;14061;14062;14063;14064;14065;24895;24896;24897;24898;36545;36546;36547;36548;40196;44387;44388;44389;44390;44391;44392;49621;50033;50034;50035;50036;50037;53694;53695;53696;53697;53698;53699;53700;53701;53702;60368;60369;60370;60371;60372;64167;64168;64169;64170;64171;74204;74205;74206;74207;74208;74209;74210;74211;76933;100534;100535;100536;100537;100538;100539;129888;129889;1…	14058;24895;24896;36548;40196;44390;49621;50034;53700;60372;64170;74211;76933;100534;129890;134458;143320;150684;152369;170435;173473;179492;182287;191065;191066;197562;199368;199738;204701;210699;212757;215749	229;230;231	163;403;986	0.14092	0.15519	0.14758	0.1834	0.16887	0.19925	0.14001	0.25292	0.11497	0.16857	0.13931	0.16344	0.14092	0.15519	0.14758	0.1834	0.16887	0.19925	0.14001	0.25292	0.11497	0.16857	0.13931	0.16344	1.101	no	1.243
338	O43493	Trans-Golgi network integral membrane protein 2 OS=Homo sapiens OX=9606 GN=TGOLN2 PE=1 SV=4	Inappropriate ioctl for device	5.3	O43493	O43493	1	6	6	6	18.5	45.879	437	0	14.337	8034;19983;28592;37298;37299;40663	True;True;True;True;True;True	8639;21426;30630;40766;40767;44404	37380;91763;130045;167688;167689;167690;167691;167692;182407	37380;91763;130045;167688;167690;182407	--	--	0.13384	0.16284	0.13269	0.18696	0.15995	0.20266	0.1202	0.16482	0.13249	0.19161	0.11945	0.11267	0.13384	0.16284	0.13269	0.18696	0.15995	0.20266	0.1202	0.16482	0.13249	0.19161	0.11945	0.11267	1.217	no	1.409
339	O43504	Ragulator complex protein LAMTOR5 OS=Homo sapiens OX=9606 GN=LAMTOR5 PE=1 SV=1	Inappropriate ioctl for device	4.5	O43504	O43504	1	1	1	1	22	9.6138	91	0	59.034	17148	TRUE	18415	78617;78618;78619;78620;78621;78622;78623;78624;78625;78626	78620	--	--	0.15617	0.14534	0.14789	0.18733	0.18226	0.18271	0.14551	0.22943	0.14103	0.19256	0.1525	0.14525	0.15617	0.14534	0.14789	0.18733	0.18226	0.18271	0.14551	0.22943	0.14103	0.19256	0.1525	0.14525	0.931	no	1.267
340	O43516	WAS/WASL-interacting protein family member 1 OS=Homo sapiens OX=9606 GN=WIPF1 PE=1 SV=3	Inappropriate ioctl for device	12	O43516	O43516	1	4	4	4	11.3	51.258	503	0	30.69	2510;14033;14308;32136	True;True;True;True	2664;15066;15360;34861	11631;64006;64007;64008;65316;65317;146602	11631;64006;65317;146602	--	--	0.16242	0.16153	0.14059	0.20428	0.16982	0.15484	0.14386	0.18116	0.15348	0.2176	0.16071	0.14319	0.16242	0.16153	0.14059	0.20428	0.16982	0.15484	0.14386	0.18116	0.15348	0.2176	0.16071	0.14319	0.995	no	1.453
341	O43520	Phospholipid-transporting ATPase IC OS=Homo sapiens OX=9606 GN=ATP8B1 PE=1 SV=3	Inappropriate ioctl for device	7.2	O43520;O60312;Q8TF62	O43520	3	13	13	13	11	143.69	1251	0	54.753	2842;8400;8892;9568;14153;27844;30722;32829;33816;38819;41042;42750;47632	True;True;True;True;True;True;True;True;True;True;True;True;True	3056;9035;9555;10280;15189;29829;33247;35622;36762;42417;44809;46662;51927	13402;13403;39135;41123;44328;64428;126956;126957;126958;126959;126960;140193;140194;149511;153527;153528;174155;174156;174157;184370;191968;191969;191970;191971;191972;217422;217423;217424;217425	13402;39135;41123;44328;64428;126956;140193;149511;153527;174155;184370;191969;217423	232	464	0.17659	0.13737	0.1695	0.18018	0.18556	0.14872	0.15925	0.19872	0.13316	0.1706	0.186	0.15512	0.17659	0.13737	0.1695	0.18018	0.18556	0.14872	0.15925	0.19872	0.13316	0.1706	0.186	0.15512	0.778	no	1.063
342	O43556	Epsilon-sarcoglycan OS=Homo sapiens OX=9606 GN=SGCE PE=1 SV=6	Inappropriate ioctl for device	6.5	O43556	O43556	1	3	3	3	8	49.85	437	0.00039362	2.183	11540;33081;45996	True;True;True	12413;35901;50204	53136;150648;209629	53136;150648;209629	--	--	0.13674	0.16445	0.13792	0.16385	0.20229	0.19476	0.127	0.15941	0.14288	0.24806	0.16773	0.15492	0.13674	0.16445	0.13792	0.16385	0.20229	0.19476	0.127	0.15941	0.14288	0.24806	0.16773	0.15492	1.203	no	1.188
343	O43570	Carbonic anhydrase 12 OS=Homo sapiens OX=9606 GN=CA12 PE=1 SV=1	Inappropriate ioctl for device	7.2	O43570	O43570	1	8	8	8	31.9	39.45	354	0	83.981	16639;16947;17360;19641;27445;32465;47874;48742	True;True;True;True;True;True;True;True	17878;18201;18641;21065;29411;35229;35230;52185;53102	76431;76432;76433;77601;77602;79778;79779;89941;125341;125342;125343;125344;125345;147899;147900;147901;147902;147903;218474;218475;222500;222501;222502;222503;222504;222505;222506	76431;77601;79778;89941;125342;147901;218474;222502	233	262	0.1991	0.15617	0.18337	0.16345	0.18617	0.11997	0.19497	0.19414	0.096468	0.12244	0.23318	0.1362	0.1991	0.15617	0.18337	0.16345	0.18617	0.11997	0.19497	0.19414	0.096468	0.12244	0.23318	0.1362	0.784	no	0.891
344	O43572	A-kinase anchor protein 10, mitochondrial OS=Homo sapiens OX=9606 GN=AKAP10 PE=1 SV=2	Inappropriate ioctl for device	6.4	O43572	O43572	1	1	1	1	2.6	73.817	662	0	2.6515	48390	TRUE	52730	220853;220854	220854	--	--	0.13921	0.16722	0.14405	0.22036	0.1434	0.18576	0.1263	0.22531	0.15334	0.19702	0.13528	0.16275	0.13921	0.16722	0.14405	0.22036	0.1434	0.18576	0.1263	0.22531	0.15334	0.19702	0.13528	0.16275	1.201	no	1.530
345	O43583	Density-regulated protein OS=Homo sapiens OX=9606 GN=DENR PE=1 SV=2	Inappropriate ioctl for device	4.9	O43583	O43583	1	7	7	6	42.4	22.092	198	0	14.336	91;24374;29062;31444;33711;43653;47748	True;True;True;True;True;True;True	26135;31132;34115;36633;47653;52050	112186;112187;112188;112189;112190;132006;143342;143343;143344;143345;143346;153065;153066;153067;197580;217856	112187;132006;143345;153066;197580;217856	--	--	0.13501	0.15515	0.13619	0.19096	0.1653	0.20078	0.1391	0.22459	0.10171	0.23105	0.1404	0.15186	0.13501	0.15515	0.13619	0.19096	0.1653	0.20078	0.1391	0.22459	0.10171	0.23105	0.1404	0.15186	1.149	no	1.402
346	O43592	Exportin-T OS=Homo sapiens OX=9606 GN=XPOT PE=1 SV=2	Inappropriate ioctl for device	5	O43592	O43592	1	9	9	9	10.8	109.96	962	0	13.449	2128;6572;21423;24188;27294;32032;34826;40307;49315	True;True;True;True;True;True;True;True;True	2259;7038;23002;25935;29232;34747;38001;44019;53717	9864;9865;9866;9867;29559;98660;111050;124597;124598;146153;157671;157672;180656;180657;225172;225173	9866;29559;98660;111050;124597;146153;157671;180656;225172	--	--	0.12718	0.12313	0.14364	0.20814	0.1483	0.23219	0.13534	0.21273	0.12479	0.22319	0.12828	0.17273	0.12718	0.12313	0.14364	0.20814	0.1483	0.23219	0.13534	0.21273	0.12479	0.22319	0.12828	0.17273	0.968	no	1.449
347	O43598	2'-deoxynucleoside 5'-phosphate N-hydrolase 1 OS=Homo sapiens OX=9606 GN=DNPH1 PE=1 SV=1	Inappropriate ioctl for device	4.7	O43598	O43598	1	5	5	5	32.2	19.108	174	0	27.5	43;12718;20317;45500;48339	True;True;True;True;True	41;13672;21778;49647;52678	150;58537;58538;58539;58540;58541;58542;58543;58544;58545;58546;93500;207219;220609;220610;220611;220612;220613	150;58539;93500;207219;220609	--	--	0.15118	0.12718	0.15073	0.17633	0.15403	0.21234	0.13692	0.21971	0.12675	0.20134	0.1336	0.15237	0.15118	0.12718	0.15073	0.17633	0.15403	0.21234	0.13692	0.21971	0.12675	0.20134	0.1336	0.15237	0.841	no	1.170
348	O43615	Mitochondrial import inner membrane translocase subunit TIM44 OS=Homo sapiens OX=9606 GN=TIMM44 PE=1 SV=2	Inappropriate ioctl for device	8.5	O43615	O43615	1	20	20	20	41.4	51.355	452	0	109.11	2330;2608;5408;6995;7799;9368;10581;15029;20335;22573;24805;26512;30373;36027;40553;41200;43852;44243;47948;48123	True;True;True;True;True;True;True;True;True;True;True;True;True;True;True;True;True;True;True;True	2476;2768;5781;7525;8385;10068;11387;16143;21796;21797;24229;26585;28397;32735;32736;39404;44281;44975;47864;48289;52263;52453	10817;10818;10819;10820;12090;24631;32623;32624;32625;32626;32627;36193;43533;43534;43535;43536;43537;43538;49075;68804;68805;68806;93582;93583;93584;93585;93586;93587;93588;93589;93590;93591;93592;103972;103973;113839;120946;138604;138605;138606;138607;138608;138609;162427;162428;162429;162430;162431;162432;162433;162434;181793;185154;198594;198595;200699;200700;200701;200702;200703;200704;21872…	10819;12090;24631;32626;36193;43533;49075;68805;93592;103972;113839;120946;138608;162428;181793;185154;198594;200701;218723;219565	234;235	263;379	0.1438	0.13961	0.15111	0.18684	0.16404	0.21559	0.13806	0.22808	0.12111	0.20206	0.14309	0.16277	0.1438	0.13961	0.15111	0.18684	0.16404	0.21559	0.13806	0.22808	0.12111	0.20206	0.14309	0.16277	0.971	no	1.236
349	O43617	Trafficking protein particle complex subunit 3 OS=Homo sapiens OX=9606 GN=TRAPPC3 PE=1 SV=1	Inappropriate ioctl for device	4.6	O43617	O43617	1	5	5	5	30	20.274	180	0	14.48	7859;14248;26000;30184;35921	True;True;True;True;True	8449;15293;27848;32452;39291	36445;36446;64848;118865;118866;118867;137676;162073;162074	36446;64848;118867;137676;162074	--	--	0.15712	0.14661	0.15018	0.19523	0.17125	0.16586	0.15349	0.14338	0.25399	0.14349	0.1737	0.13195	0.15712	0.14661	0.15018	0.19523	0.17125	0.16586	0.15349	0.14338	0.25399	0.14349	0.1737	0.13195	0.933	no	1.300
350	O43633	Charged multivesicular body protein 2a OS=Homo sapiens OX=9606 GN=CHMP2A PE=1 SV=1	Inappropriate ioctl for device	5.6	O43633	O43633	1	3	3	3	16.2	25.104	222	0	20.446	2887;22129;23531	True;True;True	3105;23761;25239	13551;13552;13553;101868;101869;101870;101871;101872;101873;107686	13551;101868;107686	--	--	0.15654	0.14612	0.15466	0.20261	0.16619	0.17496	0.14919	0.19557	0.13653	0.18983	0.18135	0.15661	0.15654	0.14612	0.15466	0.20261	0.16619	0.17496	0.14919	0.19557	0.13653	0.18983	0.18135	0.15661	0.933	no	1.310
351	O43639	Cytoplasmic protein NCK2 OS=Homo sapiens OX=9606 GN=NCK2 PE=1 SV=2	Inappropriate ioctl for device	7	O43639	O43639	1	4	3	3	8.4	42.915	380	0	4.6235	16775;21990;29564;46183	True;True;False;True	18023;23616;31660;50394	76930;101353;101354;101355;101356;101357;101358;135027;135028;135029;210340;210341	76930;101356;135027;210340	--	--	0.14468	0.11892	0.14786	0.19017	0.17109	0.20415	0.14993	0.21879	0.1413	0.16713	0.16941	0.16277	0.14468	0.11892	0.14786	0.19017	0.17109	0.20415	0.14993	0.21879	0.1413	0.16713	0.16941	0.16277	0.822	no	1.286
352	O43657	Tetraspanin-6 OS=Homo sapiens OX=9606 GN=TSPAN6 PE=1 SV=1	Inappropriate ioctl for device	8.2	O43657	O43657	1	1	1	1	4.5	27.563	245	0.0064818	1.245	7822	TRUE	8410	36305;36306;36307;36308;36309	36305	--	--	0.15823	0.15443	0.14756	0.1806	0.15276	0.20723	0.12827	0.2064	0.14713	0.23842	0.14273	0.13705	0.15823	0.15443	0.14756	0.1806	0.15276	0.20723	0.12827	0.2064	0.14713	0.23842	0.14273	0.13705	0.976	no	1.224
353	O43660	Pleiotropic regulator 1 OS=Homo sapiens OX=9606 GN=PLRG1 PE=1 SV=1	Inappropriate ioctl for device	9.6	O43660	O43660	1	8	8	8	23.7	57.193	514	0	14.047	4827;18648;18876;28284;29535;30633;35645;41070	True;True;True;True;True;True;True;True	5165;20013;20257;30302;31631;33109;33110;39002;44838	22160;22161;22162;85670;86659;86660;128602;128603;128604;134961;134962;134963;134964;134965;134966;134967;139772;139773;139774;139775;161116;184509	22162;85670;86659;128602;134961;139772;161116;184509	236	117	0.14129	0.17668	0.14812	0.17204	0.15926	0.19469	0.13542	0.21128	0.14402	0.21099	0.14708	0.16013	0.14129	0.17668	0.14812	0.17204	0.15926	0.19469	0.13542	0.21128	0.14402	0.21099	0.14708	0.16013	1.250	no	1.161
354	O43665	Regulator of G-protein signaling 10 OS=Homo sapiens OX=9606 GN=RGS10 PE=1 SV=3	Inappropriate ioctl for device	7.7	O43665	O43665	1	6	6	6	37.6	21.21	181	0	32.904	2030;20378;27861;36281;40534;47409	True;True;True;True;True;True	2159;21844;29847;39677;44260;51694	9370;93816;93817;93818;93819;127014;127015;163348;181736;181737;181738;216609;216610	9370;93818;127014;163348;181737;216610	--	--	0.17352	0.14629	0.1661	0.16992	0.18178	0.15109	0.17179	0.19005	0.12802	0.19564	0.16213	0.15624	0.17352	0.14629	0.1661	0.16992	0.18178	0.15109	0.17179	0.19005	0.12802	0.19564	0.16213	0.15624	0.843	no	1.023
355	O43670	BUB3-interacting and GLEBS motif-containing protein ZNF207 OS=Homo sapiens OX=9606 GN=ZNF207 PE=1 SV=1	Inappropriate ioctl for device	9.5	O43670	O43670	1	1	1	1	2.7	50.75	478	0	6.5495	26068	TRUE	27919	119144;119145;119146;119147;119148;119149	119146	--	--	0.15235	0.13715	0.16874	0.20824	0.14795	0.19121	0.15461	0.17891	0.11302	0.18531	0.21741	0.16312	0.15235	0.13715	0.16874	0.20824	0.14795	0.19121	0.15461	0.17891	0.11302	0.18531	0.21741	0.16312	0.900	no	1.234
356	O43674	NADH dehydrogenase [ubiquinone] 1 beta subcomplex subunit 5, mitochondrial OS=Homo sapiens OX=9606 GN=NDUFB5 PE=1 SV=1	Inappropriate ioctl for device	10	O43674	O43674	1	3	3	3	12.2	21.75	189	0	6.8558	31488;41915;41916	True;True;True	34162;45742;45743;45744	143576;143577;143578;143579;143580;143581;143582;188427;188428;188429;188430;188431;188432;188433;188434;188435;188436	143576;188428;188435	237	137	0.16432	0.14497	0.15917	0.18001	0.20651	0.12155	0.15267	0.16804	0.18372	0.1951	0.16012	0.12926	0.16432	0.14497	0.15917	0.18001	0.20651	0.12155	0.15267	0.16804	0.18372	0.1951	0.16012	0.12926	0.882	no	1.131
357	O43676	NADH dehydrogenase [ubiquinone] 1 beta subcomplex subunit 3 OS=Homo sapiens OX=9606 GN=NDUFB3 PE=1 SV=3	Inappropriate ioctl for device	9.7	O43676	O43676	1	4	4	4	35.7	11.402	98	0	6.3268	19404;30060;39851;49025	True;True;True;True	20815;32283;32284;43519;53404	88904;88905;88906;88907;137110;137111;137112;137113;137114;137115;137116;178408;178409;223870;223871;223872;223873;223874;223875	88904;137111;178409;223871	238	14	0.17055	0.12814	0.16562	0.18382	0.20383	0.14572	0.15725	0.15786	0.18024	0.17377	0.196	0.13775	0.17055	0.12814	0.16562	0.18382	0.20383	0.14572	0.15725	0.15786	0.18024	0.17377	0.196	0.13775	0.751	no	1.110
358	O43678	NADH dehydrogenase [ubiquinone] 1 alpha subcomplex subunit 2 OS=Homo sapiens OX=9606 GN=NDUFA2 PE=1 SV=3	Inappropriate ioctl for device	10.1	O43678	O43678	1	5	5	5	42.4	10.921	99	0	20.881	2256;2257;2917;22176;47995	True;True;True;True;True	2398;2399;3139;23811;52311	10500;10501;10502;10503;10504;10505;10506;10507;10508;13673;13674;13675;13676;102059;102060;102061;102062;102063;102064;102065;218965;218966;218967;218968	10507;10508;13675;102065;218967	--	--	0.17222	0.13675	0.16054	0.19404	0.17593	0.15659	0.15511	0.1655	0.15697	0.17424	0.17767	0.14592	0.17222	0.13675	0.16054	0.19404	0.17593	0.15659	0.15511	0.1655	0.15697	0.17424	0.17767	0.14592	0.794	no	1.209
359	O43681	ATPase GET3 OS=Homo sapiens OX=9606 GN=GET3 PE=1 SV=2	Inappropriate ioctl for device	4.5	O43681	O43681	1	9	9	9	35.1	38.792	348	0	66.917	11204;14147;16290;19291;26934;27653;42600;45883;47605	True;True;True;True;True;True;True;True;True	12051;15183;17491;20697;28838;29629;46490;50085;51899	51482;51483;64414;64415;64416;64417;74768;74769;88397;88398;123168;123169;123170;126034;126035;126036;126037;126038;126039;190963;190964;190965;208961;217343;217344;217345;217346	51483;64417;74768;88397;123168;126034;190965;208961;217344	--	--	0.14489	0.12947	0.14616	0.20511	0.17136	0.20304	0.14834	0.20352	0.13469	0.18826	0.14517	0.1746	0.14489	0.12947	0.14616	0.20511	0.17136	0.20304	0.14834	0.20352	0.13469	0.18826	0.14517	0.1746	0.894	no	1.403
360	O43684	Mitotic checkpoint protein BUB3 OS=Homo sapiens OX=9606 GN=BUB3 PE=1 SV=1	Inappropriate ioctl for device	6.8	O43684	O43684	1	11	11	11	43.6	37.154	328	0	113.21	13675;26221;27476;29639;30250;42071;43592;43593;45638;47378;49220	True;True;True;True;True;True;True;True;True;True;True	14692;28088;29444;31739;32548;32549;45928;47590;47591;49795;51663;53616	62560;62561;62562;62563;119805;125472;125473;125474;125475;125476;125477;125478;125479;125480;125481;135380;135381;137926;137927;137928;137929;137930;137931;137932;137933;137934;137935;137936;137937;137938;137939;137940;189089;189090;197300;197301;197302;197303;197304;197305;197306;197307;197308;197309;197310;197311;207840;207841;207842;207843;207844;216507;216508;216509;216510;224713;224714	62561;119805;125478;135380;137933;189089;197302;197310;207840;216509;224713	239	81	0.14347	0.14462	0.15059	0.19193	0.15698	0.19996	0.14721	0.20465	0.11635	0.21883	0.14326	0.16263	0.14347	0.14462	0.15059	0.19193	0.15698	0.19996	0.14721	0.20465	0.11635	0.21883	0.14326	0.16263	1.008	no	1.275
361	O43704	Sulfotransferase family cytosolic 1B member 1 OS=Homo sapiens OX=9606 GN=SULT1B1 PE=1 SV=2	Inappropriate ioctl for device	7.1	O43704	O43704	1	11	11	11	44.6	34.899	296	0	33.002	6861;12201;15005;19470;29247;32049;33143;41106;42444;43628;46008	True;True;True;True;True;True;True;True;True;True;True	7379;7380;13115;13116;16119;20883;31326;34768;35968;44876;46322;47628;50216;50217	32037;32038;32039;32040;32041;32042;32043;56080;56081;56082;56083;56084;56085;56086;68713;68714;68715;89151;89152;89153;89154;132874;132875;132876;132877;132878;146216;146217;146218;146219;150871;150872;150873;150874;184688;184689;184690;184691;184692;184693;184694;184695;184696;184697;184698;184699;184700;190329;190330;190331;190332;190333;190334;190335;190336;197502;197503;197504;197505;197506;…	32039;56080;68713;89154;132876;146218;150873;184697;190330;197504;209666	240;241;242	81;249;285	0.20394	0.091796	0.18321	0.18679	0.17293	0.14167	0.15107	0.13576	0.18471	0.16053	0.22224	0.1445	0.20394	0.091796	0.18321	0.18679	0.17293	0.14167	0.15107	0.13576	0.18471	0.16053	0.22224	0.1445	0.450	down	1.020
362	O43707	Alpha-actinin-4 OS=Homo sapiens OX=9606 GN=ACTN4 PE=1 SV=2	Inappropriate ioctl for device	5.1	O43707	O43707	1	66	66	43	71.1	104.85	911	0	323.31	526;527;1580;1889;2157;3481;3527;4836;5252;5652;6468;7861;8149;8150;9102;10173;11415;12091;15672;17607;17608;17840;18563;18572;18573;18695;18935;18936;19114;21336;22155;22156;22260;22669;23496;24200;24480;24481;24739;25005;28275;28466;28570;29433;29875;30390;30887;31422;32996;33852;34463;34464;35738;37263;39530;40846;41277;41293;41294;41303;44140;44626;45064;45065;45099;46209	True;True;True;True;True;True;True;True;True;True;True;True;True;True;True;True;True;True;True;True;True;True;True;True;True;True;True;True;True;True;True;True;True;True;True;True;True;True;True;True;True;True;True;True;True;True;True;True;True;True;True;True;True;True;True;True;True;True;True;True;True;True;True;True;True;True	550;551;1674;2009;2291;3729;3776;5174;5619;6051;6921;8451;8764;8765;9777;10921;12278;12999;16839;16840;18900;18901;19146;19920;19929;19930;20065;20066;20322;20323;20508;22892;22893;23789;23790;23899;24331;25203;25947;26246;26247;26519;26794;30291;30496;30605;31522;32010;32011;32761;32762;33489;33490;34093;35810;36810;36811;37553;37554;37555;39102;40728;43172;44601;45059;45075;45076;45085;45086;48…	2368;2369;2370;2371;2372;2373;2374;2375;2376;7173;7174;7175;7176;7177;7178;7179;7180;7181;7182;8774;8775;9976;9977;9978;9979;9980;9981;9982;9983;9984;9985;9986;9987;9988;9989;9990;9991;9992;9993;9994;9995;9996;9997;9998;9999;10000;10001;10002;10003;10004;10005;10006;10007;10008;10009;10010;10011;10012;10013;15820;15821;15822;15823;15824;15825;15826;15827;15828;15829;15830;15831;15832;15833;15834;…	2370;2373;7175;8774;9977;15823;16042;22190;24097;25701;29077;36452;37964;37991;42217;47399;52529;55439;71732;81045;81049;82246;85311;85355;85359;85828;86925;86926;87602;98132;101975;101978;102415;104383;107579;111092;112590;112594;113633;114717;128582;129469;129954;134402;136323;138726;141001;143271;150264;153798;156132;156145;161444;167464;177007;183312;185603;185683;185688;185719;199846;202678;…	243;244;245;246;247;248;249;250;251	240;258;295;328;379;679;729;767;883	0.13917	0.1451	0.14795	0.22597	0.15695	0.17341	0.14562	0.19176	0.13137	0.2004	0.15251	0.16865	0.13917	0.1451	0.14795	0.22597	0.15695	0.17341	0.14562	0.19176	0.13137	0.2004	0.15251	0.16865	1.043	no	1.527
363	O43708	Maleylacetoacetate isomerase OS=Homo sapiens OX=9606 GN=GSTZ1 PE=1 SV=3	Inappropriate ioctl for device	8.7	O43708	O43708	1	4	4	4	19	24.212	216	0	2.7505	5477;12954;26987;43004	True;True;True;True	5860;5861;13917;28891;46937	24932;24933;24934;59453;123320;123321;193221;193222	24934;59453;123320;193222	252	56	0.19642	0.16398	0.14247	0.17152	0.20241	0.13627	0.13858	0.21691	0.14075	0.15006	0.18779	0.15202	0.19642	0.16398	0.14247	0.17152	0.20241	0.13627	0.13858	0.21691	0.14075	0.15006	0.18779	0.15202	0.835	no	1.204
364	O43715	TP53-regulated inhibitor of apoptosis 1 OS=Homo sapiens OX=9606 GN=TRIAP1 PE=1 SV=1	Inappropriate ioctl for device	5.2	O43715	O43715	1	1	1	1	18.4	8.7858	76	0	2.9781	9539	TRUE	10251	44256	44256	--	--	0	0	0	0	0	0	0.13304	0.23034	0.14477	0.20196	0.15019	0.1397	0	0	0	0	0	0	0.13304	0.23034	0.14477	0.20196	0.15019	0.1397	--	no	--
365	O43716	Glutamyl-tRNA(Gln) amidotransferase subunit C, mitochondrial OS=Homo sapiens OX=9606 GN=GATC PE=1 SV=1	Inappropriate ioctl for device	4.7	O43716	O43716	1	2	2	2	14.7	15.086	136	0	4.0332	21508;24087	True;True	23095;25824	99071;99072;99073;99074;110556	99074;110556	--	--	0.15083	0.14031	0.16149	0.19001	0.17869	0.19969	0.15446	0.19913	0.12901	0.22016	0.15855	0.13869	0.15083	0.14031	0.16149	0.19001	0.17869	0.19969	0.15446	0.19913	0.12901	0.22016	0.15855	0.13869	0.930	no	1.177
366	O43719	HIV Tat-specific factor 1 OS=Homo sapiens OX=9606 GN=HTATSF1 PE=1 SV=1	Inappropriate ioctl for device	4	O43719	O43719	1	8	8	8	16.4	85.852	755	0	39.733	11199;12641;17534;21546;26490;30548;34312;40519	True;True;True;True;True;True;True;True	12046;13590;18823;23134;28374;32997;37378;44245	51458;51459;51460;51461;51462;58227;80700;99195;99196;120862;120863;120864;139461;155568;181695;181696	51462;58227;80700;99195;120862;139461;155568;181695	253;254	411;420	0.1532	0.15782	0.15364	0.19297	0.15677	0.18844	0.13608	0.18841	0.13996	0.25031	0.13812	0.15684	0.1532	0.15782	0.15364	0.19297	0.15677	0.18844	0.13608	0.18841	0.13996	0.25031	0.13812	0.15684	1.030	no	1.256
367	O43745	Calcineurin B homologous protein 2 OS=Homo sapiens OX=9606 GN=CHP2 PE=1 SV=3	Inappropriate ioctl for device	6.2	O43745	O43745	1	2	2	2	10.2	22.452	196	0	6.6298	17887;20039	True;True	19196;21485	82456;92124;92125	82456;92124	--	--	0	0	0	0	0	0	0.1567	0.14158	0.20607	0.17409	0.16703	0.13918	0	0	0	0	0	0	0.1567	0.14158	0.20607	0.17409	0.16703	0.13918	--	no	--
368	O43747	AP-1 complex subunit gamma-1 OS=Homo sapiens OX=9606 GN=AP1G1 PE=1 SV=5	Inappropriate ioctl for device	6.8	O43747	O43747	1	12	12	12	15.2	91.35	822	0	38.657	556;4081;6267;19384;23094;31154;38768;39194;43036;45069;47591;49515	True;True;True;True;True;True;True;True;True;True;True;True	580;4368;6713;20793;24772;33808;42364;42818;46971;49187;51885;53929	2470;2471;18505;18506;18507;18508;28228;28229;28230;88810;106068;142175;142176;173949;173950;175596;175597;175598;193385;204998;204999;217296;225918;225919;225920;225921	2470;18507;28230;88810;106068;142175;173950;175596;193385;204998;217296;225919	--	--	0.14865	0.1212	0.15744	0.2245	0.17993	0.16534	0.14237	0.19602	0.14586	0.22574	0.15317	0.13994	0.14865	0.1212	0.15744	0.2245	0.17993	0.16534	0.14237	0.19602	0.14586	0.22574	0.15317	0.13994	0.815	no	1.426
369	O43760	Synaptogyrin-2 OS=Homo sapiens OX=9606 GN=SYNGR2 PE=1 SV=1	Inappropriate ioctl for device	4.5	O43760	O43760	1	4	4	4	16.1	24.81	224	0	5.3417	1419;7664;30087;34844	True;True;True;True	1499;8241;32318;32319;38033	6286;35604;35605;35606;35607;35608;35609;137209;137210;137211;157768	6286;35604;137209;157768	255	1	0.15438	0.13199	0.15754	0.21293	0.18235	0.18448	0.12042	0.20796	0.12996	0.23496	0.15036	0.15633	0.15438	0.13199	0.15754	0.21293	0.18235	0.18448	0.12042	0.20796	0.12996	0.23496	0.15036	0.15633	0.855	no	1.352
370	O43765	Small glutamine-rich tetratricopeptide repeat-containing protein alpha OS=Homo sapiens OX=9606 GN=SGTA PE=1 SV=1	Inappropriate ioctl for device	4.5	O43765	O43765	1	8	8	8	29.4	34.063	313	0	37.044	1785;2243;10458;18725;25650;30206;42149;44112	True;True;True;True;True;True;True;True	1897;2384;11244;20098;27475;32482;46009;48149	8069;8070;8071;8072;8073;8074;10435;10436;10437;10438;10439;10440;10441;10442;48594;85937;85938;85939;117486;117487;117488;117489;137761;137762;189365;199743;199744	8069;10440;48594;85939;117486;137761;189365;199744	256	165	0.13737	0.13612	0.14905	0.1791	0.16054	0.24035	0.13456	0.2522	0.12278	0.19384	0.14221	0.17089	0.13737	0.13612	0.14905	0.1791	0.16054	0.24035	0.13456	0.2522	0.12278	0.19384	0.14221	0.17089	0.991	no	1.202
371	O43768	Alpha-endosulfine OS=Homo sapiens OX=9606 GN=ENSA PE=1 SV=1	Inappropriate ioctl for device	7.5	O43768	O43768	1	4	4	3	29.8	13.389	121	0	12.032	9057;32196;32197;48337	True;True;True;True	9730;34926;34927;52675;52676	41973;146834;146835;146836;146837;146838;220599;220600;220601;220602;220603;220604;220605;220606;220607	41973;146834;146838;220602	257	72	0.14796	0.14017	0.15562	0.19992	0.14617	0.21494	0.13855	0.18522	0.13718	0.20574	0.14185	0.15928	0.14796	0.14017	0.15562	0.19992	0.14617	0.21494	0.13855	0.18522	0.13718	0.20574	0.14185	0.15928	0.947	no	1.285
372	O43772	Mitochondrial carnitine/acylcarnitine carrier protein OS=Homo sapiens OX=9606 GN=SLC25A20 PE=1 SV=1	Inappropriate ioctl for device	9.8	O43772	O43772	1	6	6	5	19.3	32.943	301	0	3.0413	713;4777;13120;15038;23110;31638	True;True;True;True;True;True	5109;14091;16154;24788;34323	21963;60104;60105;68837;106102;144240;144241;144242	21963;60105;68837;106102;144241	--	--	0.15886	0.12682	0.16131	0.21158	0.20676	0.13919	0.13839	0.17134	0.17932	0.17274	0.19823	0.14631	0.15886	0.12682	0.16131	0.21158	0.20676	0.13919	0.13839	0.17134	0.17932	0.17274	0.19823	0.14631	0.798	no	1.312
373	O43776	Asparagine--tRNA ligase, cytoplasmic OS=Homo sapiens OX=9606 GN=NARS1 PE=1 SV=1	Inappropriate ioctl for device	6.2	O43776	O43776	1	23	23	23	42.2	62.942	548	0	263.19	2482;2483;2484;5811;7534;9052;10669;10670;17734;19555;19556;19689;22343;23765;27323;28834;30594;31209;38745;44269;45061;45062;48544	True;True;True;True;True;True;True;True;True;True;True;True;True;True;True;True;True;True;True;True;True;True;True	2635;2636;2637;2638;6227;8103;9725;11478;11479;19037;20973;20974;21116;23986;25485;29275;29276;30891;30892;33060;33061;33867;42340;48315;49178;49179;52897	11458;11459;11460;11461;26393;26394;35022;41947;41948;41949;41950;41951;41952;41953;41954;41955;41956;49349;49350;49351;49352;49353;49354;49355;49356;81836;81837;81838;81839;81840;89579;89580;89581;89582;89583;89584;89585;89586;89587;89588;89589;89590;89591;89592;89593;89594;89595;90232;90233;90234;90235;90236;90237;102960;102961;109306;109307;124725;124726;124727;124728;124729;124730;130922;1309…	11459;11460;11461;26393;35022;41949;49349;49353;81838;89589;89592;90233;102960;109307;124729;130927;139659;142404;173857;200780;204938;204942;221503	258;259;260;261;262	34;391;427;466;477	0.1544	0.14971	0.15709	0.18962	0.17112	0.17331	0.13278	0.22234	0.132	0.17571	0.15483	0.17811	0.1544	0.14971	0.15709	0.18962	0.17112	0.17331	0.13278	0.22234	0.132	0.17571	0.15483	0.17811	0.970	no	1.207
374	O43795	Unconventional myosin-Ib OS=Homo sapiens OX=9606 GN=MYO1B PE=1 SV=3	Inappropriate ioctl for device	9.9	O43795;Q8N1T3	O43795	2	31	31	28	29.3	131.98	1136	0	132.34	2726;6631;8356;9363;10860;13107;14484;14564;19590;19605;20073;24721;24745;25640;26677;27483;29332;31489;32279;33586;35360;37100;38142;38372;38373;41087;45656;45657;48362;48845;49117	True;True;True;True;True;True;True;True;True;True;True;True;True;True;True;True;True;True;True;True;True;True;True;True;True;True;True;True;True;True;True	2893;7099;7100;8988;10062;11681;14077;15550;15551;15635;21012;21027;21522;26498;26525;27465;28576;29451;31412;34163;35031;36469;38661;40556;41671;41916;41917;44856;49814;49815;52702;53208;53509	12845;12846;29770;29771;29772;29773;29774;29775;29776;29777;29778;38900;43522;50230;50231;50232;50233;50234;50235;50236;50237;50238;60084;66139;66140;66141;66142;66143;66144;66476;66477;66478;66479;89753;89813;89814;89815;89816;92285;92286;92287;92288;92289;92290;92291;92292;92293;113562;113563;113564;113660;113661;113662;113663;117454;117455;117456;121734;125503;133282;143583;143584;143585;14358…	12845;29776;38900;43522;50232;60084;66141;66476;89753;89813;92289;113562;113661;117455;121734;125503;133282;143584;147223;152568;160034;166919;171148;172270;172273;184567;207901;207905;220714;222940;224226	263;264	542;1073	0.15222	0.16699	0.14542	0.19573	0.15551	0.17852	0.13473	0.23364	0.12249	0.18512	0.15531	0.15012	0.15222	0.16699	0.14542	0.19573	0.15551	0.17852	0.13473	0.23364	0.12249	0.18512	0.15531	0.15012	1.097	no	1.346
375	O43805	Sjoegren syndrome nuclear autoantigen 1 OS=Homo sapiens OX=9606 GN=SSNA1 PE=1 SV=2	Inappropriate ioctl for device	5	O43805	O43805	1	2	2	2	20.2	13.596	119	0	3.9541	20398;41147	True;True	21864;44919	93882;184852;184853	93882;184852	--	--	0.16722	0.13186	0.17301	0.1899	0.15077	0.18723	0.16022	0.2057	0.11982	0.21766	0.12386	0.17274	0.16722	0.13186	0.17301	0.1899	0.15077	0.18723	0.16022	0.2057	0.11982	0.21766	0.12386	0.17274	0.789	no	1.098
376	O43809	Cleavage and polyadenylation specificity factor subunit 5 OS=Homo sapiens OX=9606 GN=NUDT21 PE=1 SV=1	Inappropriate ioctl for device	9.2	O43809	O43809	1	10	10	10	42.7	26.227	227	0	41.65	2287;17476;22930;25240;27324;27619;39069;41279;42844;48689	True;True;True;True;True;True;True;True;True;True	2433;18762;24601;27039;29277;29278;29595;42681;45061;46762;53047	10690;10691;10692;10693;80294;105483;105484;105485;115668;115669;115670;115671;115672;115673;115674;115675;124731;124732;124733;124734;124735;124736;124737;125948;125949;125950;125951;175077;175078;185612;185613;185614;185615;185616;185617;192580;222139;222140;222141;222142;222143;222144;222145	10693;80294;105484;115670;124737;125949;175077;185613;192580;222140	265	125	0.13699	0.13857	0.14187	0.19982	0.1602	0.21447	0.14293	0.21441	0.12394	0.22535	0.13535	0.15509	0.13699	0.13857	0.14187	0.19982	0.1602	0.21447	0.14293	0.21441	0.12394	0.22535	0.13535	0.15509	1.012	no	1.408
377	O43813	Glutathione S-transferase LANCL1 OS=Homo sapiens OX=9606 GN=LANCL1 PE=1 SV=1	Inappropriate ioctl for device	7.8	O43813	O43813	1	7	7	7	22.6	45.283	399	0	16.702	1226;10092;19254;20984;25920;28959;37979	True;True;True;True;True;True;True	1291;10831;20659;22522;27762;31026;41500	5411;5412;5413;5414;5415;5416;5417;5418;5419;47078;47079;88232;96366;96367;96368;96369;118400;131604;170288;170289;170290	5412;47079;88232;96367;118400;131604;170289	--	--	0.14569	0.1474	0.15194	0.18154	0.18673	0.17327	0.14115	0.20082	0.12727	0.19854	0.1542	0.16646	0.14569	0.1474	0.15194	0.18154	0.18673	0.17327	0.14115	0.20082	0.12727	0.19854	0.1542	0.16646	1.012	no	1.195
378	O43815	Striatin OS=Homo sapiens OX=9606 GN=STRN PE=1 SV=4	Inappropriate ioctl for device	4.9	O43815	O43815	1	12	12	11	20.8	86.131	780	0	49.907	960;2095;3371;17716;20645;27858;29567;30416;35632;37022;39580;40327	True;True;True;True;True;True;True;True;True;True;True;True	1011;2224;3616;19018;22127;29843;31664;32799;32800;38984;40471;43228;44039	4473;4474;4475;9673;9674;9675;9676;9677;15356;15357;15358;15359;81774;94868;127005;135046;138853;138854;138855;138856;161052;161053;161054;166523;166524;177254;177255;177256;180724	4473;9675;15358;81774;94868;127005;135046;138856;161053;166523;177255;180724	266;267	104;644	0.15153	0.13865	0.14965	0.19653	0.16292	0.19446	0.13821	0.20782	0.14382	0.21555	0.13713	0.15612	0.15153	0.13865	0.14965	0.19653	0.16292	0.19446	0.13821	0.20782	0.14382	0.21555	0.13713	0.15612	0.915	no	1.313
379	O43818	U3 small nucleolar RNA-interacting protein 2 OS=Homo sapiens OX=9606 GN=RRP9 PE=1 SV=1	Inappropriate ioctl for device	7.9	O43818	O43818	1	4	4	4	9.3	51.84	475	0	5.4511	9549;13694;29570;47843	True;True;True;True	10261;14711;31667;52152	44290;44291;44292;62625;62626;135051;218377	44292;62626;135051;218377	--	--	0.12743	0.15265	0.1307	0.19702	0.15823	0.24571	0.13156	0.23373	0.12262	0.19007	0.15641	0.16563	0.12743	0.15265	0.1307	0.19702	0.15823	0.24571	0.13156	0.23373	0.12262	0.19007	0.15641	0.16563	1.198	no	1.507
380	O43819	Protein SCO2 homolog, mitochondrial OS=Homo sapiens OX=9606 GN=SCO2 PE=1 SV=3	Inappropriate ioctl for device	9.1	O43819	O43819	1	6	6	6	22.6	29.81	266	0	3.7996	26738;33386;35378;36457;47403;49595	True;True;True;True;True;True	28638;36223;38682;39867;51688;54016	121964;151727;160102;163997;216591;226282	121964;151727;160102;163997;216591;226282	--	--	0.1556	0.1426	0.14778	0.16584	0.20618	0.15829	0.1324	0.13827	0.1721	0.23046	0.1539	0.11411	0.1556	0.1426	0.14778	0.16584	0.20618	0.15829	0.1324	0.13827	0.1721	0.23046	0.1539	0.11411	0.916	no	1.122
381	O43823	A-kinase anchor protein 8 OS=Homo sapiens OX=9606 GN=AKAP8 PE=1 SV=1	Inappropriate ioctl for device	4.8	O43823	O43823	1	4	4	4	8.1	76.107	692	0	11.322	15557;37136;42840;43509	True;True;True;True	16709;40594;46758;47503	71113;71114;167055;167056;192570;196696	71113;167055;192570;196696	--	--	0.13017	0.16907	0.13702	0.17805	0.15588	0.19775	0.13373	0.22123	0.15276	0.22223	0.11022	0.15983	0.13017	0.16907	0.13702	0.17805	0.15588	0.19775	0.13373	0.22123	0.15276	0.22223	0.11022	0.15983	1.299	no	1.299
382	O43824	Putative GTP-binding protein 6 OS=Homo sapiens OX=9606 GN=GTPBP6 PE=2 SV=4	Inappropriate ioctl for device	10	O43824	O43824	1	6	6	6	13	56.897	516	0	9.7775	928;7038;7517;7725;16341;28206	True;True;True;True;True;True	978;7571;8084;8306;17558;30218	4338;32775;32776;34944;35890;35891;35892;75007;128287;128288	4338;32776;34944;35892;75007;128287	--	--	0.16541	0.14801	0.15414	0.20398	0.15821	0.18252	0.13844	0.18764	0.15571	0.25192	0.13263	0.14415	0.16541	0.14801	0.15414	0.20398	0.15821	0.18252	0.13844	0.18764	0.15571	0.25192	0.13263	0.14415	0.895	no	1.323
383	O43826	Glucose-6-phosphate exchanger SLC37A4 OS=Homo sapiens OX=9606 GN=SLC37A4 PE=1 SV=1	Inappropriate ioctl for device	8.8	O43826	O43826	1	2	2	2	5.6	46.36	429	0	3.2641	13958;31878	True;True	14989;34584	63699;145354	63699;145354	--	--	0	0	0	0	0	0	0.12551	0.19042	0.23291	0.18384	0.12994	0.13738	0	0	0	0	0	0	0.12551	0.19042	0.23291	0.18384	0.12994	0.13738	--	no	--
384	O43837	Isocitrate dehydrogenase [NAD] subunit beta, mitochondrial OS=Homo sapiens OX=9606 GN=IDH3B PE=1 SV=2	Inappropriate ioctl for device	8.7	O43837	O43837	1	15	15	15	41	42.183	385	0	110.56	6756;10916;12069;14780;18426;18464;19963;22867;24520;25003;31584;38368;39743;43439;44045	True;True;True;True;True;True;True;True;True;True;True;True;True;True;True	7246;11742;12975;15863;15864;19771;19813;21404;21405;24536;26288;26792;34266;34267;41912;43402;47420;48075;48076	31353;31354;31355;31356;31357;31358;31359;50460;50461;50462;55341;55342;55343;55344;55345;55346;67375;67376;67377;84647;84648;84649;84650;84818;91671;91672;105176;105177;105178;112798;112799;112800;114708;143909;143910;143911;172263;177885;196077;199421;199422;199423;199424;199425;199426	31354;50460;55341;67375;84650;84818;91672;105178;112798;114708;143911;172263;177885;196077;199425	268;269;270;271;272	53;64;119;130;332	0.17726	0.1282	0.15608	0.19002	0.19353	0.16243	0.1392	0.21259	0.15391	0.19318	0.1524	0.13552	0.17726	0.1282	0.15608	0.19002	0.19353	0.16243	0.1392	0.21259	0.15391	0.19318	0.1524	0.13552	0.723	no	1.217
385	O43847	Nardilysin OS=Homo sapiens OX=9606 GN=NRDC PE=1 SV=3	Inappropriate ioctl for device	4.6	O43847	O43847	1	10	10	10	10	131.7	1151	0	12.283	1112;1267;2497;2907;12572;12766;24000;29106;36771;48622	True;True;True;True;True;True;True;True;True;True	1173;1334;2651;3129;13515;13720;25730;31178;40203;52978	4992;5545;5546;11491;13633;13634;13635;13636;13637;57897;58673;110242;132264;165546;221784;221785;221786;221787;221788;221789	4992;5545;11491;13636;57897;58673;110242;132264;165546;221785	--	--	0.1383	0.15952	0.15145	0.20574	0.14609	0.19248	0.12895	0.22731	0.12579	0.20808	0.13115	0.16973	0.1383	0.15952	0.15145	0.20574	0.14609	0.19248	0.12895	0.22731	0.12579	0.20808	0.13115	0.16973	1.153	no	1.358
386	O43852	Calumenin OS=Homo sapiens OX=9606 GN=CALU PE=1 SV=2	Inappropriate ioctl for device	4.2	O43852	O43852	1	13	13	13	52.1	37.106	315	0	109.27	7810;8607;8635;10789;15409;18368;29822;29956;40721;40722;44657;44681;47626	True;True;True;True;True;True;True;True;True;True;True;True;True	8397;9255;9256;9286;11607;16550;19703;31930;32131;32132;44465;44466;48725;48752;51921	36230;36231;36232;36233;39947;39948;39949;39950;40040;40041;49908;70468;84435;84436;84437;84438;84439;84440;84441;136104;136105;136106;136750;136751;136752;136753;136754;182733;182734;182735;182736;182737;182738;182739;182740;182741;182742;182743;182744;182745;182746;182747;182748;182749;182750;202770;202771;202772;202773;202774;202775;202776;202940;202941;202942;202943;202944;217396;217397;21739…	36230;39949;40040;49908;70468;84438;136105;136754;182737;182748;202771;202943;217396	273;274	188;249	0.12803	0.14255	0.13928	0.23464	0.16109	0.18988	0.12155	0.21554	0.11949	0.22882	0.11489	0.17545	0.12803	0.14255	0.13928	0.23464	0.16109	0.18988	0.12155	0.21554	0.11949	0.22882	0.11489	0.17545	1.113	no	1.685
387	O43865	S-adenosylhomocysteine hydrolase-like protein 1 OS=Homo sapiens OX=9606 GN=AHCYL1 PE=1 SV=2	Inappropriate ioctl for device	6.9	O43865	O43865	1	16	5	4	10	58.951	530	0	3.4791	14826;15701;23783;24364;29753;31524;33705;34298;35551;38598;39071;39072;42086;42610;47033;48752	False;False;True;False;False;False;False;True;False;True;False;False;False;True;True;False	15920;16871;25503;26122;26123;31854;34198;36624;37360;38887;42683;42684;45943;46501;46502;51298;53112	67608;71896;71897;71898;71899;71900;71901;71902;71903;71904;71905;71906;71907;109365;109366;111971;111972;111973;111974;111975;111976;111977;135813;143690;153043;155518;160752;160753;175082;175083;175084;175085;175086;175087;175088;175089;175090;189152;189153;191006;191007;191008;191009;191010;215118;215119;215120;215121;222551;222552;222553;222554;222555;222556;222557;222558;222559;222560;222561…	67608;71905;109365;111974;135813;143690;153043;155518;160753;175083;175090;189152;191010;215119;222555	275;276	276;308	0.14873	0.14929	0.15502	0.22257	0.17295	0.15723	0.1323	0.20616	0.15642	0.22227	0.14415	0.13089	0.14873	0.14929	0.15502	0.22257	0.17295	0.15723	0.1323	0.20616	0.15642	0.22227	0.14415	0.13089	1.004	no	1.436
388	O43895	Xaa-Pro aminopeptidase 2 OS=Homo sapiens OX=9606 GN=XPNPEP2 PE=1 SV=3	Inappropriate ioctl for device	5.9	O43895	O43895	1	9	9	9	13.5	75.624	674	0	27.101	5128;16269;17203;17204;24766;26045;31977;45323;48998	True;True;True;True;True;True;True;True;True	5486;17461;18470;18471;26546;27894;34687;49457;53371	23514;74641;78869;78870;78871;113743;113744;119039;145772;145773;206433;223526;223527;223528	23514;74641;78870;78871;113744;119039;145772;206433;223526	--	--	0	0	0	0	0	0	0.10227	0.13744	0.39109	0.13429	0.10083	0.11421	0	0	0	0	0	0	0.10227	0.13744	0.39109	0.13429	0.10083	0.11421	--	no	--
389	O43896	Kinesin-like protein KIF1C OS=Homo sapiens OX=9606 GN=KIF1C PE=1 SV=3	Inappropriate ioctl for device	6.9	O43896;O60333	O43896	2	7	6	6	5.6	122.95	1103	0	5.8285	902;7333;9650;10809;14175;14198;29464	True;False;True;True;True;True;True	951;7888;10368;11627;15214;15241;31557	4246;4247;34197;34198;34199;45277;49995;64560;64632;134651;134652	4246;34197;45277;49995;64560;64632;134651	--	--	0.15311	0.16616	0.14475	0.20719	0.16838	0.16403	0.13511	0.18848	0.15803	0.2042	0.13142	0.1691	0.15311	0.16616	0.14475	0.20719	0.16838	0.16403	0.13511	0.18848	0.15803	0.2042	0.13142	0.1691	1.085	no	1.431
390	O43913	Origin recognition complex subunit 5 OS=Homo sapiens OX=9606 GN=ORC5 PE=1 SV=1	Inappropriate ioctl for device	7.8	O43913	O43913	1	2	2	2	5.3	50.282	435	0	4.8594	11163;26857	True;True	12007;28759	51244;122345	51244;122345	--	--	0.14735	0.12825	0.16579	0.18889	0.13688	0.23284	0	0	0	0	0	0	0.14735	0.12825	0.16579	0.18889	0.13688	0.23284	0	0	0	0	0	0	0.870	no	1.139
391	O43920	NADH dehydrogenase [ubiquinone] iron-sulfur protein 5 OS=Homo sapiens OX=9606 GN=NDUFS5 PE=1 SV=3	Inappropriate ioctl for device	9.5	O43920	O43920	1	5	5	5	50.9	12.517	106	0	19.102	11842;19523;33251;47700;49484	True;True;True;True;True	12738;20939;36078;51998;53896	54347;54348;54349;89465;89466;89467;89468;151213;151214;151215;151216;217681;217682;217683;217684;217685;217686;225791	54347;89467;151213;217681;225791	--	--	0.18655	0.14538	0.15848	0.1819	0.20853	0.12317	0.17091	0.13985	0.19411	0.13876	0.20497	0.14251	0.18655	0.14538	0.15848	0.1819	0.20853	0.12317	0.17091	0.13985	0.19411	0.13876	0.20497	0.14251	0.779	no	1.148
392	O43924	Retinal rod rhodopsin-sensitive cGMP 3',5'-cyclic phosphodiesterase subunit delta OS=Homo sapiens OX=9606 GN=PDE6D PE=1 SV=1	Inappropriate ioctl for device	5.3	O43924	O43924	1	2	2	2	16	17.42	150	0	4.763	10128;12479	True;True	10872;13410	47208;57215	47208;57215	277	71	0.13034	0.12055	0.1527	0.20726	0.15604	0.23311	0	0	0	0	0	0	0.13034	0.12055	0.1527	0.20726	0.15604	0.23311	0	0	0	0	0	0	0.925	no	1.357
393	O43933	Peroxisome biogenesis factor 1 OS=Homo sapiens OX=9606 GN=PEX1 PE=1 SV=1	Inappropriate ioctl for device	6.3	O43933	O43933	1	2	2	2	1.7	142.87	1283	0.00058491	2.0778	13745;49132	True;True	14765;53526	62845;62846;224276	62845;224276	--	--	0.15552	0.13577	0.1759	0.1899	0.17426	0.16865	0.15687	0.21893	0.13191	0.19135	0.13451	0.16643	0.15552	0.13577	0.1759	0.1899	0.17426	0.16865	0.15687	0.21893	0.13191	0.19135	0.13451	0.16643	0.873	no	1.080
394	O60216	Double-strand-break repair protein rad21 homolog OS=Homo sapiens OX=9606 GN=RAD21 PE=1 SV=2	Inappropriate ioctl for device	4.3	O60216;Q9H4I0	O60216	2	9	9	9	19.2	71.689	631	0	28.027	3275;7610;14080;27943;29839;34974;42318;42443;48878	True;True;True;True;True;True;True;True;True	3514;8186;15113;29933;31955;38174;46187;46321;53242	15014;35416;35417;64200;127301;136184;158273;158274;189926;190328;223102	15014;35417;64200;127301;136184;158273;189926;190328;223102	278	87	0.1507	0.15239	0.16472	0.16939	0.16174	0.20006	0.13935	0.18907	0.16971	0.22192	0.14004	0.14029	0.1507	0.15239	0.16472	0.16939	0.16174	0.20006	0.13935	0.18907	0.16971	0.22192	0.14004	0.14029	1.011	no	1.028
395	O60218	Aldo-keto reductase family 1 member B10 OS=Homo sapiens OX=9606 GN=AKR1B10 PE=1 SV=2	Inappropriate ioctl for device	8	O60218	O60218	1	13	13	9	32.3	36.019	316	0	40.916	2348;3807;8483;21764;23469;26159;28349;30622;32952;35774;37322;37323;40095	True;True;True;True;True;True;True;True;True;True;True;True;True	2495;4073;9124;23373;25174;28019;30369;33095;35758;39140;40795;40796;43786	10933;10934;10935;10936;10937;10938;17231;39431;39432;39433;100262;100263;100264;100265;100266;100267;100268;100269;100270;100271;100272;107491;119466;128877;128878;128879;128880;128881;128882;128883;139742;150047;150048;150049;150050;150051;150052;150053;150054;161548;161549;161550;161551;161552;161553;161554;161555;161556;161557;161558;161559;167828;167829;167830;167831;167832;167833;167834;179…	10936;17231;39432;100267;107491;119466;128877;139742;150047;161548;167828;167833;179607	279	13	0.19141	0.088556	0.21692	0.17912	0.17318	0.14099	0.14327	0.12514	0.26952	0.13783	0.18338	0.12068	0.19141	0.088556	0.21692	0.17912	0.17318	0.14099	0.14327	0.12514	0.26952	0.13783	0.18338	0.12068	0.463	down	0.826
396	O60220	Mitochondrial import inner membrane translocase subunit Tim8 A OS=Homo sapiens OX=9606 GN=TIMM8A PE=1 SV=1	Inappropriate ioctl for device	4.8	O60220	O60220	1	3	3	3	52.6	10.998	97	0	28.829	774;12807;29987	True;True;True	816;13762;32178	3611;58830;58831;58832;58833;136856	3611;58831;136856	280	1	0.15178	0.12459	0.14468	0.19738	0.13584	0.22027	0.12227	0.23168	0.11315	0.24707	0.13887	0.14696	0.15178	0.12459	0.14468	0.19738	0.13584	0.22027	0.12227	0.23168	0.11315	0.24707	0.13887	0.14696	0.821	no	1.364
397	O60229	Kalirin OS=Homo sapiens OX=9606 GN=KALRN PE=1 SV=3	Inappropriate ioctl for device	6	O60229;Q86VW2	O60229	2	3	3	3	1.3	340.26	2986	0	6.3234	5429;17010;28936	True;True;True	5804;18268;30998	24757;77794;131425;131426;131427	24757;77794;131425	--	--	0.13435	0.1426	0.15044	0.20773	0.21499	0.1499	0.13049	0.20223	0.14051	0.19744	0.15854	0.14759	0.13435	0.1426	0.15044	0.20773	0.21499	0.1499	0.13049	0.20223	0.14051	0.19744	0.15854	0.14759	1.061	no	1.381
398	O60231	Pre-mRNA-splicing factor ATP-dependent RNA helicase DHX16 OS=Homo sapiens OX=9606 GN=DHX16 PE=1 SV=2	Inappropriate ioctl for device	6.8	O60231	O60231	1	8	7	7	8.5	119.26	1041	0	52.546	2840;4030;8829;13699;19634;25374;28254;49042	True;True;True;True;True;True;True;False	3053;4313;9489;14716;21058;27181;30268;53429;53430	13398;18254;40720;62634;62635;89907;89908;116244;128492;128493;223951;223952	13398;18254;40720;62634;89907;116244;128492;223951	207	496	0.14511	0.16308	0.13568	0.19323	0.14297	0.19755	0.14177	0.18324	0.16258	0.22537	0.12429	0.15504	0.14511	0.16308	0.13568	0.19323	0.14297	0.19755	0.14177	0.18324	0.16258	0.22537	0.12429	0.15504	1.124	no	1.424
399	O60232	Protein ZNRD2 OS=Homo sapiens OX=9606 GN=ZNRD2 PE=1 SV=1	Inappropriate ioctl for device	4.9	O60232	O60232	1	3	3	3	15.1	21.474	199	0.00039675	2.2763	9315;27283;38415	True;True;True	10013;29213;41960	43257;124492;172406	43257;124492;172406	--	--	0.11811	0.16915	0.14252	0.18822	0.15966	0.26068	0.092518	0.40933	0.11181	0.18519	0.085806	0.11535	0.11811	0.16915	0.14252	0.18822	0.15966	0.26068	0.092518	0.40933	0.11181	0.18519	0.085806	0.11535	1.432	no	1.321
400	O60234	Glia maturation factor gamma OS=Homo sapiens OX=9606 GN=GMFG PE=1 SV=1	Inappropriate ioctl for device	4.9	O60234	O60234	1	6	6	4	51.4	16.801	142	0	16.445	11254;13981;29407;34842;36830;42601	True;True;True;True;True;True	12106;15013;31490;38031;46491	51786;51787;51788;63799;63800;134017;134018;134019;134020;157766;190966;190967;190968;190969;190970;190971;190972;190973	51786;63799;134019;157766;190966	281	34	0.16143	0.16355	0.13649	0.21875	0.16934	0.14683	0.18152	0.18353	0.11492	0.22566	0.14414	0.14496	0.16143	0.16355	0.13649	0.21875	0.16934	0.14683	0.18152	0.18353	0.11492	0.22566	0.14414	0.14496	1.013	no	1.603
401	O60237	Protein phosphatase 1 regulatory subunit 12B OS=Homo sapiens OX=9606 GN=PPP1R12B PE=1 SV=2	Inappropriate ioctl for device	5.4	O60237	O60237	1	2	2	2	3	110.4	982	0	7.7866	25024;27882	True;True	26814;29868	114766;127071;127072;127073	114766;127071	--	--	0.14602	0.15056	0.16296	0.18	0.19126	0.11805	0.18732	0.1354	0.10913	0.12708	0.17835	0.26272	0.14602	0.15056	0.16296	0.18	0.19126	0.11805	0.18732	0.1354	0.10913	0.12708	0.17835	0.26272	1.031	no	1.105
402	O60240	Perilipin-1 OS=Homo sapiens OX=9606 GN=PLIN1 PE=1 SV=2	Inappropriate ioctl for device	6.4	O60240	O60240	1	1	1	1	2.3	55.99	522	0	3.4957	16049	TRUE	17228	73710	73710	--	--	0.15487	0.26444	0.12084	0.16308	0.18331	0.11346	0	0	0	0	0	0	0.15487	0.26444	0.12084	0.16308	0.18331	0.11346	0	0	0	0	0	0	1.707	no	1.350
403	O60256	Phosphoribosyl pyrophosphate synthase-associated protein 2 OS=Homo sapiens OX=9606 GN=PRPSAP2 PE=1 SV=1	Inappropriate ioctl for device	7.5	O60256	O60256	1	7	6	6	23.3	40.925	369	0	44.534	9555;9706;19667;35923;39634;46164;46256	True;False;True;True;True;True;True	10267;10428;21093;39293;43283;50375;50469	44301;44302;44303;44304;45456;45457;45458;45459;45460;45461;90064;90065;162077;162078;177462;210276;210627;210628	44301;45457;90065;162077;177462;210276;210628	--	--	0.14827	0.15601	0.15213	0.18139	0.16915	0.17397	0.14898	0.21733	0.15177	0.20892	0.14364	0.17738	0.14827	0.15601	0.15213	0.18139	0.16915	0.17397	0.14898	0.21733	0.15177	0.20892	0.14364	0.17738	1.052	no	1.192
404	O60264	SWI/SNF-related matrix-associated actin-dependent regulator of chromatin subfamily A member 5 OS=Homo sapiens OX=9606 GN=SMARCA5 PE=1 SV=1	Inappropriate ioctl for device	8.3	O60264;P28370	O60264	2	24	24	24	22.7	121.9	1052	0	70.891	5232;5450;5882;9554;11041;12365;17989;18949;19789;22088;24614;25157;25481;27153;31474;34361;34876;35270;36287;40649;41788;47572;48718;48989	True;True;True;True;True;True;True;True;True;True;True;True;True;True;True;True;True;True;True;True;True;True;True;True	5595;5830;6304;10266;11873;13289;19304;20336;21220;23718;26385;26953;27297;29065;34145;37433;38070;38547;38548;39684;44388;45607;51865;53078;53362	24006;24007;24859;26736;44299;44300;50817;50818;56792;56793;82919;82920;82921;86971;86972;86973;86974;86975;90857;101697;101698;101699;113174;113175;115333;115334;115335;115336;115337;115338;115339;115340;116724;116725;123920;143503;143504;155747;158004;158005;158006;159637;163367;182359;182360;187805;187806;217219;217220;222426;223498;223499	24007;24859;26736;44299;50817;56793;82921;86972;90857;101699;113175;115334;116724;123920;143503;155747;158004;159637;163367;182360;187806;217220;222426;223499	--	--	0.13723	0.16255	0.14211	0.18664	0.16025	0.20062	0.13915	0.21727	0.11745	0.22483	0.13077	0.16147	0.13723	0.16255	0.14211	0.18664	0.16025	0.20062	0.13915	0.21727	0.11745	0.22483	0.13077	0.16147	1.185	no	1.313
405	O60271	C-Jun-amino-terminal kinase-interacting protein 4 OS=Homo sapiens OX=9606 GN=SPAG9 PE=1 SV=4	Inappropriate ioctl for device	4.8	O60271	O60271	1	16	16	16	18.4	146.2	1321	0	46.472	1114;1528;3929;5626;7516;10983;11257;11539;12564;12814;13435;15189;18123;22096;32085;39378	True;True;True;True;True;True;True;True;True;True;True;True;True;True;True;True	1175;1618;4203;6024;8083;11812;12109;12412;13506;13769;14429;16311;19442;23727;34807;43008	4996;6994;6995;6996;17741;25545;25546;25547;34943;50657;51797;51798;51799;53133;53134;53135;57875;57876;58853;61477;69501;83407;83408;101757;101758;146373;176300;176301;176302	4996;6994;17741;25546;34943;50657;51799;53133;57876;58853;61477;69501;83407;101758;146373;176300	--	--	0.14798	0.15996	0.15096	0.19611	0.16583	0.16714	0.15177	0.19673	0.13934	0.20867	0.14567	0.15661	0.14798	0.15996	0.15096	0.19611	0.16583	0.16714	0.15177	0.19673	0.13934	0.20867	0.14567	0.15661	1.081	no	1.299
406	O60287	Nucleolar pre-ribosomal-associated protein 1 OS=Homo sapiens OX=9606 GN=URB1 PE=1 SV=4	Inappropriate ioctl for device	6.4	O60287	O60287	1	4	4	4	1.7	254.39	2271	0	3.4005	7665;21995;38534;39624	True;True;True;True	8242;23621;42084;43273	35610;101368;172842;177430	35610;101368;172842;177430	--	--	0.06179	0.4431	0.045195	0.31281	0.057265	0.079836	0.14419	0.22032	0.10935	0.19047	0.13879	0.19688	0.06179	0.4431	0.045195	0.31281	0.057265	0.079836	0.14419	0.22032	0.10935	0.19047	0.13879	0.19688	7.171	up	6.921
407	O60292	Signal-induced proliferation-associated 1-like protein 3 OS=Homo sapiens OX=9606 GN=SIPA1L3 PE=1 SV=3	Inappropriate ioctl for device	8.5	O60292;O43166;Q9P2F8	O60292	3	3	3	3	1.6	194.61	1781	0	3.0812	5423;15973;18671	True;True;True	5796;17151;20039	24732;73244;73245;85739;85740	24732;73244;85740	--	--	0.16881	0.1646	0.14835	0.185	0.16062	0.17262	0.15542	0.1727	0.16261	0.22808	0.12628	0.1549	0.16881	0.1646	0.14835	0.185	0.16062	0.17262	0.15542	0.1727	0.16261	0.22808	0.12628	0.1549	0.975	no	1.247
408	O60306	RNA helicase aquarius OS=Homo sapiens OX=9606 GN=AQR PE=1 SV=4	Inappropriate ioctl for device	6.3	O60306	O60306	1	5	4	4	4.1	171.29	1485	0	20.099	4191;40480;41666;41667;44615	False;True;True;True;True	4486;44204;45473;45474;48681	19213;181543;181544;187213;187214;187215;187216;187217;202619;202620;202621	19213;181543;187213;187214;202619	--	--	0.14805	0.1569	0.15827	0.19796	0.15755	0.18233	0.14588	0.21133	0.12211	0.19822	0.14251	0.16972	0.14805	0.1569	0.15827	0.19796	0.15755	0.18233	0.14588	0.21133	0.12211	0.19822	0.14251	0.16972	1.060	no	1.251
409	O60313	Dynamin-like 120 kDa protein, mitochondrial OS=Homo sapiens OX=9606 GN=OPA1 PE=1 SV=3	Inappropriate ioctl for device	8	O60313;REV__Q8IYJ2	O60313	2	30	30	30	33.9	111.63	960	0	97.801	2350;2534;4795;5379;7498;8744;8957;9832;11201;11323;11636;13300;15141;17295;17296;17869;18196;18824;19267;21159;24381;30859;31300;35051;37861;41216;42568;44900;46718;47718	True;True;True;True;True;True;True;True;True;True;True;True;True;True;True;True;True;True;True;True;True;True;True;True;True;True;True;True;True;True	2497;2689;5129;5751;8064;9398;9624;10561;12048;12182;12516;14290;16259;18567;18568;19176;19517;20202;20672;22703;26142;33452;33961;38269;41374;44991;46456;48999;50961;52019	10940;10941;10942;10943;11794;11795;11796;22031;22032;24548;24549;34884;40417;40418;40419;40420;40421;41555;41556;45993;45994;45995;45996;45997;51464;51465;51466;51467;51468;51469;52041;52042;52043;52044;52045;52046;52047;53471;53472;60844;60845;60846;60847;69322;79494;79495;79496;79497;79498;79499;79500;79501;79502;82333;83682;86373;88281;88282;88283;88284;88285;88286;88287;97128;97129;97130;112…	10943;11796;22031;24549;34884;40418;41555;45994;51467;52043;53471;60845;69322;79494;79499;82333;83682;86373;88286;97128;112213;140875;142783;158538;169830;185214;190869;204263;212830;217741	282;283;284	394;410;455	0.15239	0.14355	0.15171	0.22562	0.17268	0.15306	0.13541	0.20851	0.12518	0.22181	0.14452	0.15462	0.15239	0.14355	0.15171	0.22562	0.17268	0.15306	0.13541	0.20851	0.12518	0.22181	0.14452	0.15462	0.942	no	1.487
410	O60318	Germinal-center associated nuclear protein OS=Homo sapiens OX=9606 GN=MCM3AP PE=1 SV=2	Inappropriate ioctl for device	6.3	O60318	O60318	1	3	3	3	2.5	218.4	1980	0	9.5347	35333;39012;39494	True;True;True	38625;42621;43133	159874;174878;176891;176892	159874;174878;176891	--	--	0.15789	0.17783	0.13993	0.21071	0.16832	0.15928	0.13242	0.17026	0.19899	0.21757	0.13175	0.14901	0.15789	0.17783	0.13993	0.21071	0.16832	0.15928	0.13242	0.17026	0.19899	0.21757	0.13175	0.14901	1.126	no	1.506
411	O60330	Protocadherin gamma-A12 OS=Homo sapiens OX=9606 GN=PCDHGA12 PE=2 SV=1	Inappropriate ioctl for device	4.7	O60330;Q9Y5G1	O60330;Q9Y5G1	2	2	2	2	0.9	100.95	932	0.0042365	1.4569	49133;49134	True;True	53527;53528	224277;224278;224279;224280;224281;224282;224283	224279;224281	--	--	0.149	0.1258	0.12054	0.21326	0.18094	0.19584	0.11409	0.19373	0.16734	0.26894	0.1174	0.1385	0.149	0.1258	0.12054	0.21326	0.18094	0.19584	0.11409	0.19373	0.16734	0.26894	0.1174	0.1385	0.844	no	1.769
412	O60341	Lysine-specific histone demethylase 1A OS=Homo sapiens OX=9606 GN=KDM1A PE=1 SV=2	Inappropriate ioctl for device	6.5	O60341	O60341	1	8	8	8	12.2	92.902	852	0	26.289	6068;18038;18823;18910;27918;41781;42231;44814	True;True;True;True;True;True;True;True	6503;19355;20201;20294;20295;29907;45600;46095;48895	27476;27477;27478;27479;27480;83068;86371;86372;86769;86770;86771;127222;127223;127224;187787;187788;189632;203583;203584	27477;83068;86371;86770;127223;187787;189632;203583	285	833	0.14634	0.15187	0.15027	0.19069	0.15951	0.20225	0.13724	0.20335	0.12653	0.21848	0.14084	0.17555	0.14634	0.15187	0.15027	0.19069	0.15951	0.20225	0.13724	0.20335	0.12653	0.21848	0.14084	0.17555	1.038	no	1.269
413	O60343	TBC1 domain family member 4 OS=Homo sapiens OX=9606 GN=TBC1D4 PE=1 SV=2	Inappropriate ioctl for device	7	O60343;Q86TI0	O60343	2	4	4	4	3.5	146.56	1298	0	5.0367	3764;12417;18717;25723	True;True;True;True	4021;13343;20090;27554	17032;17033;56972;56973;85909;85910;85911;117770	17033;56972;85910;117770	--	--	0.12214	0.14262	0.12192	0.22116	0.1539	0.23964	0.13155	0.24345	0.10738	0.20312	0.14299	0.15988	0.12214	0.14262	0.12192	0.22116	0.1539	0.23964	0.13155	0.24345	0.10738	0.20312	0.14299	0.15988	1.168	no	1.814
414	O60437	Periplakin OS=Homo sapiens OX=9606 GN=PPL PE=1 SV=4	Inappropriate ioctl for device	5.3	O60437	O60437	1	9	9	9	5.6	204.74	1756	0	10.402	8061;23840;24932;25915;31761;37863;38266;43296;47050	True;True;True;True;True;True;True;True;True	8668;25562;26714;27757;34457;41376;41801;47259;51316	37472;109535;114419;114420;118386;118387;118388;144818;144819;169835;169836;169837;171914;195081;215219	37472;109535;114419;118388;144819;169835;171914;195081;215219	--	--	0.15962	0.12903	0.15388	0.21215	0.17054	0.15186	0.1378	0.20028	0.16508	0.20967	0.1329	0.15443	0.15962	0.12903	0.15388	0.21215	0.17054	0.15186	0.1378	0.20028	0.16508	0.20967	0.1329	0.15443	0.808	no	1.379
415	O60449	Lymphocyte antigen 75 OS=Homo sapiens OX=9606 GN=LY75 PE=1 SV=3	Inappropriate ioctl for device	6.6	O60449	O60449	1	15	15	15	10.9	198.31	1722	0	21.586	304;10314;12449;16767;18379;20930;21294;23758;36804;38767;41859;42196;43144;46098;48924	True;True;True;True;True;True;True;True;True;True;True;True;True;True;True	322;11070;13378;18015;19715;22465;22847;25478;40239;42363;45683;46059;47089;50308;53292	1311;1312;48052;48053;48054;57095;76895;84487;96221;97744;97745;109292;165683;165684;165685;165686;173948;188122;189529;194159;210041;223280;223281	1311;48052;57095;76895;84487;96221;97745;109292;165686;173948;188122;189529;194159;210041;223280	--	--	0.1501	0.12808	0.15148	0.20332	0.18679	0.17875	0.15004	0.19021	0.13268	0.24668	0.12159	0.13977	0.1501	0.12808	0.15148	0.20332	0.18679	0.17875	0.15004	0.19021	0.13268	0.24668	0.12159	0.13977	0.853	no	1.342
416	O60476	Mannosyl-oligosaccharide 1,2-alpha-mannosidase IB OS=Homo sapiens OX=9606 GN=MAN1A2 PE=1 SV=1	Inappropriate ioctl for device	7.7	O60476	O60476	1	3	2	2	3.7	73.003	641	0	11.454	4448;12269;25653	False;True;True	4763;13190;27479	20754;56370;56371;117507	20754;56371;117507	--	--	0.13417	0.1471	0.15122	0.20307	0.1652	0.19924	0.14544	0.24416	0.12511	0.17277	0.14654	0.16599	0.13417	0.1471	0.15122	0.20307	0.1652	0.19924	0.14544	0.24416	0.12511	0.17277	0.14654	0.16599	1.096	no	1.343
417	O60488	Long-chain-fatty-acid--CoA ligase 4 OS=Homo sapiens OX=9606 GN=ACSL4 PE=1 SV=2	Inappropriate ioctl for device	8.5	O60488	O60488	1	10	8	8	12.8	79.187	711	0	17.409	2427;14774;19880;26100;27806;28584;28926;31134;36811;46122	True;True;True;True;False;False;True;True;True;True	2575;15857;21319;27955;29786;30621;30987;33788;40247;50332	11231;67346;67347;67348;91253;91254;91255;119274;126719;126720;130020;130021;130022;130023;130024;131306;131307;142115;165707;165708;165709;165710;165711;165712;210117	11231;67348;91253;119274;126720;130020;131306;142115;165707;210117	--	--	0.13489	0.1401	0.13757	0.2449	0.15408	0.19381	0.13372	0.22225	0.1267	0.21707	0.12572	0.13385	0.13489	0.1401	0.13757	0.2449	0.15408	0.19381	0.13372	0.22225	0.1267	0.21707	0.12572	0.13385	1.039	no	1.780
418	O60493	Sorting nexin-3 OS=Homo sapiens OX=9606 GN=SNX3 PE=1 SV=3	Inappropriate ioctl for device	9.1	O60493	O60493	1	8	8	6	50	18.762	162	0	7.6424	1065;4767;14455;23335;42004;43402;47184;49292	True;True;True;True;True;True;True;True	1123;5099;15519;25035;45860;47377;51462;53693	21932;66007;66008;66009;66010;106856;106857;106858;106859;106860;106861;106862;188831;188832;188833;188834;188835;188836;188837;188838;188839;195897;215789;215790;215791;215792;215793;215794;215795;215796;215797;215798;215799;225094;225095;225096;225097	21932;66008;106857;188836;195897;215790;225097	--	--	0.14659	0.15276	0.14657	0.20971	0.17008	0.17625	0.14593	0.21222	0.12329	0.19676	0.15092	0.17147	0.14659	0.15276	0.14657	0.20971	0.17008	0.17625	0.14593	0.21222	0.12329	0.19676	0.15092	0.17147	1.042	no	1.431
419	O60496	Docking protein 2 OS=Homo sapiens OX=9606 GN=DOK2 PE=1 SV=2	Inappropriate ioctl for device	5.8	O60496	O60496	1	2	2	2	6.3	45.378	412	0	3.4572	16645;24921	True;True	17884;26703	76440;114390;114391	76440;114391	--	--	0.16668	0.1593	0.12809	0.19315	0.18661	0.16616	0.18735	0.17903	0.11489	0.17275	0.17109	0.17489	0.16668	0.1593	0.12809	0.19315	0.18661	0.16616	0.18735	0.17903	0.11489	0.17275	0.17109	0.17489	0.956	no	1.508
420	O60499	Syntaxin-10 OS=Homo sapiens OX=9606 GN=STX10 PE=1 SV=1	Inappropriate ioctl for device	4.5	O60499	O60499	1	1	1	1	6.4	28.114	249	0.00096843	2.0033	38867	TRUE	42468	174311;174312;174313;174314	174313	--	--	0.14283	0.16077	0.13637	0.19093	0.1474	0.2217	0.14155	0.21615	0.1174	0.20409	0.12223	0.19858	0.14283	0.16077	0.13637	0.19093	0.1474	0.2217	0.14155	0.21615	0.1174	0.20409	0.12223	0.19858	1.126	no	1.400
421	O60502	Protein O-GlcNAcase OS=Homo sapiens OX=9606 GN=OGA PE=1 SV=2	Inappropriate ioctl for device	4.5	O60502	O60502	1	2	2	2	2.1	102.91	916	0	4.3793	9547;20383	True;True	10259;21849	44280;44281;44282;44283;44284;44285;93833;93834	44280;93834	--	--	0.15535	0.15559	0.14789	0.20719	0.15817	0.19281	0.13735	0.20482	0.12608	0.22183	0.13013	0.18036	0.15535	0.15559	0.14789	0.20719	0.15817	0.19281	0.13735	0.20482	0.12608	0.22183	0.13013	0.18036	1.002	no	1.401
422	O60504	Vinexin OS=Homo sapiens OX=9606 GN=SORBS3 PE=1 SV=2	Inappropriate ioctl for device	9.9	O60504	O60504	1	11	11	11	19.7	75.34	671	0	17.753	2846;5541;11506;12714;14511;22557;23644;24319;26317;33330;34030	True;True;True;True;True;True;True;True;True;True;True	3061;3062;5933;12376;13668;15578;24209;25361;26074;28188;36160;37025	13415;13416;13417;13418;13419;25186;25187;52998;52999;53000;53001;58531;58532;66243;103888;108600;111751;120173;120174;151485;154463;154464;154465	13416;25187;53000;58531;66243;103888;108600;111751;120173;151485;154463	286	620	0.15613	0.15169	0.14369	0.18972	0.1802	0.17164	0.16312	0.17057	0.14056	0.18512	0.16238	0.17522	0.15613	0.15169	0.14369	0.18972	0.1802	0.17164	0.16312	0.17057	0.14056	0.18512	0.16238	0.17522	0.972	no	1.320
423	O60506	Heterogeneous nuclear ribonucleoprotein Q OS=Homo sapiens OX=9606 GN=SYNCRIP PE=1 SV=2	Inappropriate ioctl for device	8.9	O60506	O60506	1	27	27	22	49.4	69.602	623	0	282.19	1251;1527;1768;6293;6329;7831;8837;10821;14907;17583;23760;24434;25350;26275;27301;29727;31843;35318;36466;37038;41072;41415;43369;46610;46611;47234;48467	True;True;True;True;True;True;True;True;True;True;True;True;True;True;True;True;True;True;True;True;True;True;True;True;True;True;True	1317;1617;1877;6740;6776;8419;9497;11640;16005;18875;25480;26196;27157;28145;29243;29244;29245;31828;34548;38609;39876;39877;40489;44840;45208;47341;50847;50848;51515;51516;52812	5504;5505;5506;6991;6992;6993;8000;28357;28358;28467;28468;28469;28470;28471;36346;36347;36348;36349;40798;40799;40800;40801;40802;40803;40804;40805;40806;40807;50064;50065;50066;50067;50068;50069;50070;50071;50072;50073;50074;50075;50076;50077;50078;68012;68013;68014;68015;68016;68017;68018;68019;68020;68021;68022;80939;80940;80941;80942;80943;80944;109294;109295;109296;112373;116135;116136;1161…	5505;6992;8000;28357;28468;36349;40799;50071;68015;80941;109295;112373;116141;120003;124637;135733;145216;159834;164022;166596;184512;186183;195701;212325;212329;215964;221145	216;287;288;289	99;194;195;334	0.13465	0.15574	0.14257	0.1946	0.15368	0.21407	0.13003	0.21815	0.11756	0.23248	0.13069	0.16895	0.13465	0.15574	0.14257	0.1946	0.15368	0.21407	0.13003	0.21815	0.11756	0.23248	0.13069	0.16895	1.157	no	1.365
424	O60508	Pre-mRNA-processing factor 17 OS=Homo sapiens OX=9606 GN=CDC40 PE=1 SV=1	Inappropriate ioctl for device	7.1	O60508	O60508	1	3	3	3	7.8	65.521	579	0	16.424	37354;40007;40706	True;True;True	40831;43687;44450	167944;167945;179253;179254;182668;182669;182670	167944;179254;182670	--	--	0.14874	0.151	0.15562	0.1937	0.1607	0.16865	0.14413	0.19576	0.1434	0.1996	0.13643	0.15918	0.14874	0.151	0.15562	0.1937	0.1607	0.16865	0.14413	0.19576	0.1434	0.1996	0.13643	0.15918	1.015	no	1.245
425	O60524	Nuclear export mediator factor NEMF OS=Homo sapiens OX=9606 GN=NEMF PE=1 SV=4	Inappropriate ioctl for device	6.3	O60524	O60524	1	6	6	6	6	122.95	1076	0	9.8744	131;3854;4171;8266;28815;45627	True;True;True;True;True;True	130;4120;4465;8893;30868;49784	506;17427;17428;19152;38439;38440;38441;38442;38443;38444;38445;130799;130800;207798;207799	506;17428;19152;38443;130799;207798	290	24	0.15583	0.16609	0.15449	0.19332	0.16356	0.17021	0.13313	0.21304	0.13204	0.20451	0.14381	0.15336	0.15583	0.16609	0.15449	0.19332	0.16356	0.17021	0.13313	0.21304	0.13204	0.20451	0.14381	0.15336	1.066	no	1.251
426	O60547	GDP-mannose 4,6 dehydratase OS=Homo sapiens OX=9606 GN=GMDS PE=1 SV=1	Inappropriate ioctl for device	7.4	O60547	O60547	1	20	20	20	56.5	41.949	372	0	102.51	10482;11422;14076;17616;19415;20114;21299;22039;25938;32439;35767;37209;38902;40325;41379;41380;43389;44715;46116;49705	True;True;True;True;True;True;True;True;True;True;True;True;True;True;True;True;True;True;True;True	11281;12285;15109;18909;20827;21564;22852;23668;27780;35200;39132;40672;42506;44037;45171;45172;47362;48787;50326;54134	48734;48735;48736;48737;48738;48739;52570;52571;52572;64174;64175;64176;64177;64178;64179;64180;64181;64182;64183;64184;64185;64186;64187;64188;81068;81069;81070;81071;81072;81073;81074;88949;88950;88951;88952;92576;92577;92578;92579;92580;92581;92582;92583;92584;92585;92586;92587;92588;92589;92590;92591;92592;97757;97758;97759;97760;97761;97762;97763;97764;97765;97766;97767;101554;101555;101556;…	48735;52570;64176;81071;88952;92590;97765;101555;118509;147798;161533;167267;174418;180721;186037;186045;195798;203143;210086;226714	--	--	0.1499	0.13573	0.14802	0.20534	0.16992	0.18981	0.15022	0.23028	0.14047	0.17617	0.15634	0.13975	0.1499	0.13573	0.14802	0.20534	0.16992	0.18981	0.15022	0.23028	0.14047	0.17617	0.15634	0.13975	0.905	no	1.387
427	O60568	Multifunctional procollagen lysine hydroxylase and glycosyltransferase LH3 OS=Homo sapiens OX=9606 GN=PLOD3 PE=1 SV=1	Inappropriate ioctl for device	6	O60568	O60568	1	17	17	17	27	84.784	738	0	84.09	15539;20470;22660;23983;27184;28538;28887;29705;35440;36920;41613;41746;43271;44625;44732;48101;48721	True;True;True;True;True;True;True;True;True;True;True;True;True;True;True;True;True	16686;21941;24321;25711;25712;29096;30569;30947;31806;38755;40360;45416;45560;47229;47230;48691;48806;52424;53081	71048;71049;94197;104348;104349;104350;110197;110198;110199;110200;110201;110202;124005;124006;129832;129833;129834;131139;135680;135681;135682;160312;160313;160314;160315;166129;186987;187587;187588;194951;194952;194953;194954;194955;194956;202671;202672;202673;203216;219425;219426;219427;219428;222438;222439;222440	71048;94197;104350;110200;124005;129832;131139;135680;160312;166129;186987;187588;194954;202671;203216;219428;222440	291;292	614;634	0.1235	0.13717	0.13463	0.21896	0.1359	0.23939	0.11609	0.24117	0.11145	0.24059	0.11269	0.18064	0.1235	0.13717	0.13463	0.21896	0.1359	0.23939	0.11609	0.24117	0.11145	0.24059	0.11269	0.18064	1.111	no	1.626
428	O60573	Eukaryotic translation initiation factor 4E type 2 OS=Homo sapiens OX=9606 GN=EIF4E2 PE=1 SV=1	Inappropriate ioctl for device	9.3	O60573	O60573	1	2	2	2	9.8	28.362	245	0	4.566	13428;34237	True;True	14421;37286	61452;61453;61454;155319;155320	61453;155319	--	--	0.16487	0.12858	0.15255	0.19712	0.17137	0.1855	0.12153	0.20589	0.15339	0.19953	0.14617	0.1775	0.16487	0.12858	0.15255	0.19712	0.17137	0.1855	0.12153	0.20589	0.15339	0.19953	0.14617	0.1775	0.780	no	1.292
429	O60575	Serine protease inhibitor Kazal-type 4 OS=Homo sapiens OX=9606 GN=SPINK4 PE=1 SV=1	Inappropriate ioctl for device	7.8	O60575	O60575	1	2	2	2	10.5	9.4542	86	0.001525	1.8067	33648;41446	True;True	36545;36546;45240	152791;152792;152793;152794;152795;152796;152797;152798;152799;186329	152795;186329	293	81	0.13254	0.087204	0.23997	0.25819	0.14075	0.14134	0.087363	0.12065	0.45886	0.12032	0.094141	0.11213	0.13254	0.087204	0.23997	0.25819	0.14075	0.14134	0.087363	0.12065	0.45886	0.12032	0.094141	0.11213	0.658	no	1.076
430	O60610	Protein diaphanous homolog 1 OS=Homo sapiens OX=9606 GN=DIAPH1 PE=1 SV=2	Inappropriate ioctl for device	5.1	O60610	O60610	1	23	23	23	21.5	141.35	1272	0	65.504	1334;5198;7718;9944;10488;13353;17883;23109;23122;25596;26004;27071;27343;27852;28940;29102;30643;31250;32624;41937;44986;45166;46175	True;True;True;True;True;True;True;True;True;True;True;True;True;True;True;True;True;True;True;True;True;True;True	1406;5557;8298;10677;11288;14344;19190;24787;24803;27417;27852;28979;29304;29837;31002;31174;33123;33910;35396;45776;45777;49095;49291;50386	5875;5876;23809;23810;35857;46427;46428;46429;46430;46431;46432;48757;48758;48759;48760;48761;61170;61171;82431;106101;106131;117311;117312;117313;117314;117315;117316;117317;118878;123615;124835;124836;124837;124838;126978;126979;126980;126981;131437;131438;131439;131440;132255;132256;139807;142560;142561;148580;148581;148582;148583;148584;148585;148586;148587;188513;188514;188515;188516;188517;…	5875;23810;35857;46429;48759;61170;82431;106101;106131;117316;118878;123615;124837;126979;131437;132255;139807;142561;148581;188517;204647;205584;210314	294;295	234;275	0.14244	0.14303	0.14766	0.20193	0.15763	0.21455	0.13395	0.21997	0.13307	0.2044	0.13305	0.16548	0.14244	0.14303	0.14766	0.20193	0.15763	0.21455	0.13395	0.21997	0.13307	0.2044	0.13305	0.16548	1.004	no	1.368
431	O60613	Selenoprotein F OS=Homo sapiens OX=9606 GN=SELENOF PE=1 SV=4	Inappropriate ioctl for device	4.7	O60613	O60613	1	3	3	3	24.8	18.092	165	0	11.21	14404;26487;47742	True;True;True	15465;28371;52044	65798;120847;120848;217830;217831	65798;120848;217831	--	--	0.15204	0.14175	0.13778	0.18215	0.17726	0.18897	0.12944	0.21687	0.10279	0.17013	0.18321	0.19756	0.15204	0.14175	0.13778	0.18215	0.17726	0.18897	0.12944	0.21687	0.10279	0.17013	0.18321	0.19756	0.932	no	1.322
432	O60635	Tetraspanin-1 OS=Homo sapiens OX=9606 GN=TSPAN1 PE=1 SV=2	Inappropriate ioctl for device	4.9	O60635	O60635	1	2	2	2	7.5	26.301	241	0	8.1344	1639;44022	True;True	1737;48049	7422;199297	7422;199297	--	--	0.16823	0.19288	0.1526	0.18416	0.18035	0.12178	0.13769	0.27309	0.13271	0.16748	0.16082	0.12821	0.16823	0.19288	0.1526	0.18416	0.18035	0.12178	0.13769	0.27309	0.13271	0.16748	0.16082	0.12821	1.147	no	1.207
433	O60645	Exocyst complex component 3 OS=Homo sapiens OX=9606 GN=EXOC3 PE=1 SV=3	Inappropriate ioctl for device	6.2	O60645	O60645	1	11	11	11	17.9	85.566	745	0	37.401	212;5149;5228;6034;6789;31637;35177;35754;40988;47174;49569	True;True;True;True;True;True;True;True;True;True;True	215;5507;5591;6468;7294;34322;38438;39119;44749;51451;53987	848;23623;23624;23625;23626;24001;24002;27309;27310;31510;31511;144237;144238;144239;159128;159129;161504;161505;184100;184101;215744;215745;226186	848;23623;24001;27309;31510;144237;159128;161505;184100;215745;226186	--	--	0.15938	0.15171	0.1512	0.20236	0.16839	0.16701	0.1405	0.20314	0.14518	0.21397	0.14197	0.16102	0.15938	0.15171	0.1512	0.20236	0.16839	0.16701	0.1405	0.20314	0.14518	0.21397	0.14197	0.16102	0.952	no	1.338
434	Q9HAW9	UDP-glucuronosyltransferase 1-8 OS=Homo sapiens OX=9606 GN=UGT1A8 PE=1 SV=1	Inappropriate ioctl for device	7.7	Q9HAW9;Q9HAW7;O60656;P19224;P35503;P22309;P22310;P35504	Q9HAW9;Q9HAW7;O60656;P19224;P35503;P22309;P22310;P35504	8	4	1	1	2.1	59.741	530	0.0029779	1.5595	2740;20986;47685;48388	False;False;False;True	2910;2911;22524;51983;52728	12892;12893;12894;96373;96374;217577;217578;217579;217580;220851	12893;96374;217577;220851	296	317	0	0	0	0	0	0	0.19402	0.18978	0.12266	0.12321	0.22752	0.14282	0	0	0	0	0	0	0.19402	0.18978	0.12266	0.12321	0.22752	0.14282	--	no	--
435	O60664	Perilipin-3 OS=Homo sapiens OX=9606 GN=PLIN3 PE=1 SV=3	Inappropriate ioctl for device	5.1	O60664	O60664	1	19	19	19	63.4	47.074	434	0	198.2	5864;5865;7481;11221;15868;19069;24974;25687;25912;33807;34121;34679;35401;36252;36941;39894;41827;43560;46370	True;True;True;True;True;True;True;True;True;True;True;True;True;True;True;True;True;True;True	6286;6287;8047;12071;17042;20460;26761;27516;27517;27754;36751;37134;37808;37809;38712;39646;40383;43566;43567;45649;47556;50590;50591	26635;26636;26637;26638;26639;26640;26641;34836;34837;34838;34839;34840;51539;51540;51541;51542;51543;51544;72569;72570;72571;72572;72573;72574;72575;72576;72577;72578;72579;87421;87422;87423;87424;87425;87426;114552;114553;114554;114555;114556;114557;114558;114559;114560;117628;117629;117630;117631;117632;117633;117634;117635;117636;117637;117638;117639;117640;118377;118378;153500;153501;153502;…	26635;26638;34836;51542;72571;87422;114552;117637;118377;153500;154882;157038;160177;163275;166205;178618;187957;197161;211237	297;298;299	135;177;184	0.13796	0.14144	0.13817	0.21951	0.1523	0.20062	0.14193	0.21311	0.15034	0.18731	0.14018	0.16376	0.13796	0.14144	0.13817	0.21951	0.1523	0.20062	0.14193	0.21311	0.15034	0.18731	0.14018	0.16376	1.025	no	1.589
436	O60678	Protein arginine N-methyltransferase 3 OS=Homo sapiens OX=9606 GN=PRMT3 PE=1 SV=4	Inappropriate ioctl for device	5	O60678	O60678	1	2	2	2	5.1	59.902	531	0	3.2063	4161;35353	True;True	4455;38653	19126;19127;160011	19126;160011	--	--	0.13491	0.12536	0.14449	0.19227	0.15776	0.24522	0.1261	0.23965	0.12102	0.19039	0.13166	0.19117	0.13491	0.12536	0.14449	0.19227	0.15776	0.24522	0.1261	0.23965	0.12102	0.19039	0.13166	0.19117	0.929	no	1.331
437	O60684	Importin subunit alpha-7 OS=Homo sapiens OX=9606 GN=KPNA6 PE=1 SV=1	Inappropriate ioctl for device	4.6	O60684;O15131	O60684	2	10	10	7	18.5	60.029	536	0	29.668	8011;8017;10724;13863;15782;22335;27095;29180;32272;46450	True;True;True;True;True;True;True;True;True;True	8613;8619;11538;14886;16955;23978;29004;31254;35024;50675	37218;37219;37220;37221;37240;37241;37242;49617;63299;63300;72245;72246;102931;102932;102933;102934;123701;123702;132625;132626;132627;147188;147189;211608;211609	37219;37240;49617;63299;72246;102931;123701;132625;147189;211608	--	--	0.13979	0.13561	0.15104	0.20031	0.17461	0.19533	0.13537	0.24012	0.12529	0.17996	0.14487	0.17032	0.13979	0.13561	0.15104	0.20031	0.17461	0.19533	0.13537	0.24012	0.12529	0.17996	0.14487	0.17032	0.970	no	1.326
438	O60701	UDP-glucose 6-dehydrogenase OS=Homo sapiens OX=9606 GN=UGDH PE=1 SV=1	Inappropriate ioctl for device	7.1	O60701	O60701	1	25	25	25	68	55.023	494	0	275.73	3683;4286;8027;10832;11178;13632;13633;18972;19105;19546;20019;20020;20660;20783;21456;23851;30438;31923;35956;36349;45125;45322;46834;48915;49645	True;True;True;True;True;True;True;True;True;True;True;True;True;True;True;True;True;True;True;True;True;True;True;True;True	3935;4586;8631;11651;12024;14642;14643;20360;20498;20964;21464;21465;22142;22307;23037;25573;32830;34630;39328;39755;49248;49456;51084;53281;54071;54072	16666;16667;16668;16669;16670;16671;16672;16673;16674;16675;20120;20121;37301;37302;37303;37304;37305;37306;37307;37308;37309;37310;50129;50130;50131;50132;50133;50134;50135;50136;50137;50138;50139;50140;50141;50142;50143;50144;51302;51303;51304;51305;51306;51307;51308;51309;51310;51311;51312;62353;62354;62355;62356;87029;87030;87031;87032;87574;89547;89548;89549;89550;92006;92007;92008;92009;920…	16671;20121;37303;50132;51307;62353;62355;87031;87574;89547;92008;92011;94911;95658;98764;109659;138950;145571;162193;163637;205375;206425;213320;223226;226517	300;301	257;306	0.19477	0.12088	0.20076	0.17128	0.18546	0.1271	0.16378	0.1913	0.11894	0.13739	0.24846	0.13055	0.19477	0.12088	0.20076	0.17128	0.18546	0.1271	0.16378	0.1913	0.11894	0.13739	0.24846	0.13055	0.621	no	0.853
439	O60711	Leupaxin OS=Homo sapiens OX=9606 GN=LPXN PE=1 SV=1	Inappropriate ioctl for device	5.9	O60711	O60711	1	2	2	2	10.9	43.332	386	0	18.326	39531;42376	True;True	43173;46250	177010;177011;177012;177013;177014;190136	177011;190136	302	103	0.16158	0.17041	0.16554	0.18273	0.17704	0.13909	0.16263	0.17157	0.20638	0.17106	0.15341	0.13495	0.16158	0.17041	0.16554	0.18273	0.17704	0.13909	0.16263	0.17157	0.20638	0.17106	0.15341	0.13495	1.055	no	1.104
440	O60716	Catenin delta-1 OS=Homo sapiens OX=9606 GN=CTNND1 PE=1 SV=1	Inappropriate ioctl for device	6.1	O60716	O60716	1	35	35	35	42.9	108.17	968	0	323.31	2592;6740;11597;12773;13888;15321;15642;15643;16916;16917;17610;17766;18124;18844;22031;22432;22580;23242;23243;23401;29183;29300;31112;31412;33704;34919;37332;38048;38629;39058;39964;42057;43032;44465;49199	True;True;True;True;True;True;True;True;True;True;True;True;True;True;True;True;True;True;True;True;True;True;True;True;True;True;True;True;True;True;True;True;True;True;True	2750;7222;12475;13728;14913;16461;16802;16803;18169;18170;18903;19071;19443;20224;23659;24079;24237;24936;24937;25105;31257;31379;33762;34083;36623;38116;40803;40804;41574;42208;42670;43640;43641;45913;46965;46966;48523;53595	12030;12031;12032;12033;12034;12035;12036;31285;53360;53361;58698;58699;58700;58701;58702;58703;58704;58705;63398;70124;70125;70126;70127;71552;71553;71554;71555;71556;77500;77501;77502;77503;77504;77505;77506;77507;81051;81052;81053;81054;81055;81056;81057;81058;81927;81928;81929;81930;81931;81932;81933;81934;81935;81936;83409;83410;83411;83412;83413;83414;83415;83416;86507;86508;86509;86510;865…	12033;31285;53361;58705;63398;70125;71555;71556;77500;77505;81054;81930;83409;86512;101529;103393;104008;106507;106510;107265;132639;133160;142023;143196;153034;158128;167861;170749;173346;175055;178861;188987;193350;201939;224638	303;304;305;306	158;324;466;926	0.16161	0.12789	0.15481	0.18251	0.17295	0.18919	0.14232	0.19589	0.14675	0.1907	0.15889	0.15094	0.16161	0.12789	0.15481	0.18251	0.17295	0.18919	0.14232	0.19589	0.14675	0.1907	0.15889	0.15094	0.791	no	1.179
441	O60725	Protein-S-isoprenylcysteine O-methyltransferase OS=Homo sapiens OX=9606 GN=ICMT PE=1 SV=1	Inappropriate ioctl for device	8	O60725	O60725	1	1	1	1	3.5	31.938	284	0.0073516	1.2147	36362	TRUE	39768	163669;163670	163669	--	--	0	0	0	0	0	0	0	0	0	0	0	0	0	0	0	0	0	0	0	0	0	0	0	0	--	no	--
442	O60749	Sorting nexin-2 OS=Homo sapiens OX=9606 GN=SNX2 PE=1 SV=2	Inappropriate ioctl for device	4.8	O60749	O60749	1	19	17	17	33.7	58.47	519	0	133	2609;4253;8539;10245;13563;30554;33894;35074;35839;36413;37853;38608;42489;44494;46205;47499;48828;48864;49631	False;True;True;True;True;True;True;True;True;True;True;True;True;True;True;True;True;True;False	2769;4552;9183;11000;14569;33003;33004;36861;38308;39208;39820;39821;41364;41365;42174;46369;48552;50417;51787;53191;53228;54055	12091;12092;12093;12094;12095;12096;12097;12098;12099;12100;20015;20016;20017;20018;20019;39706;39707;39708;47752;47753;47754;47755;62069;62070;139476;139477;139478;139479;139480;139481;139482;139483;139484;153923;153924;153925;153926;158661;158662;158663;158664;158665;161826;161827;163819;163820;163821;163822;163823;163824;163825;163826;169796;169797;169798;169799;169800;169801;173223;173224;173…	12092;20015;39707;47753;62069;139480;153925;158663;161826;163819;169796;173225;190524;202194;210414;216941;222875;223015;226452	307;308;309	216;299;350	0.15857	0.14195	0.15799	0.18571	0.16983	0.17578	0.16007	0.18236	0.14863	0.19692	0.15593	0.14402	0.15857	0.14195	0.15799	0.18571	0.16983	0.17578	0.16007	0.18236	0.14863	0.19692	0.15593	0.14402	0.895	no	1.175
443	O60762	Dolichol-phosphate mannosyltransferase subunit 1 OS=Homo sapiens OX=9606 GN=DPM1 PE=1 SV=1	Inappropriate ioctl for device	10	O60762	O60762	1	8	8	8	30.4	29.634	260	0	30.74	7512;9126;12855;22953;25511;34360;34636;49399	True;True;True;True;True;True;True;True	8079;9808;13812;24626;27328;37432;37759;53802	34931;42383;42384;59012;59013;105570;116847;116848;116849;116850;116851;116852;116853;116854;155745;155746;156927;156928;225465;225466;225467	34931;42384;59013;105570;116848;155745;156927;225466	--	--	0.13966	0.13045	0.14728	0.20728	0.15273	0.20532	0.14712	0.22142	0.14087	0.19733	0.13386	0.15635	0.13966	0.13045	0.14728	0.20728	0.15273	0.20532	0.14712	0.22142	0.14087	0.19733	0.13386	0.15635	0.934	no	1.407
444	O60763	General vesicular transport factor p115 OS=Homo sapiens OX=9606 GN=USO1 PE=1 SV=2	Inappropriate ioctl for device	4.6	O60763;REV__Q5VZ89	O60763	2	27	27	27	33.8	107.89	962	0	199.34	3623;4840;7098;7183;9876;10757;10761;11617;17387;21714;22411;27156;27255;28259;28330;31173;32325;32498;32499;34538;35153;39006;39341;39700;41560;43564;45630	True;True;True;True;True;True;True;True;True;True;True;True;True;True;True;True;True;True;True;True;True;True;True;True;True;True;True	3875;5178;7633;7723;10607;11572;11576;12497;18670;18671;23321;24058;29068;29173;29174;30274;30350;33827;35080;35264;35265;37641;38404;38405;42615;42970;43355;45362;47560;49787	16495;16496;16497;22204;22205;22206;33061;33062;33063;33350;33351;33352;46221;46222;46223;46224;46225;49753;49754;49755;49756;49763;49764;49765;49766;49767;49768;53427;53428;53429;53430;79917;79918;79919;79920;79921;79922;79923;79924;79925;100059;100060;100061;100062;100063;103288;103289;123926;124325;124326;128515;128794;128795;128796;142267;142268;142269;142270;142271;147382;147383;148034;14803…	16496;22204;33063;33350;46223;49756;49763;53429;79917;100059;103289;123926;124326;128515;128795;142267;147382;148036;148042;156499;158948;174855;176168;177679;186827;197168;207811	310;311	8;172	0.1447	0.13454	0.15638	0.20891	0.18676	0.16544	0.14317	0.20359	0.14175	0.20069	0.14372	0.1561	0.1447	0.13454	0.15638	0.20891	0.18676	0.16544	0.14317	0.20359	0.14175	0.20069	0.14372	0.1561	0.930	no	1.336
445	O60783	28S ribosomal protein S14, mitochondrial OS=Homo sapiens OX=9606 GN=MRPS14 PE=1 SV=1	Inappropriate ioctl for device	11.9	O60783	O60783	1	2	2	2	21.9	15.139	128	0	20.481	18198;20589	True;True	19519;22069	83686;94681	83686;94681	--	--	0.16126	0.12359	0.1455	0.19228	0.19893	0.17843	0.12559	0.17541	0.16406	0.31009	0.10641	0.11845	0.16126	0.12359	0.1455	0.19228	0.19893	0.17843	0.12559	0.17541	0.16406	0.31009	0.10641	0.11845	0.766	no	1.322
446	O60784	Target of Myb protein 1 OS=Homo sapiens OX=9606 GN=TOM1 PE=1 SV=2	Inappropriate ioctl for device	4.3	O60784	O60784	1	9	9	9	20.7	53.818	492	0	65.205	1483;11628;15902;22601;24731;32330;36997;39306;48211	True;True;True;True;True;True;True;True;True	1568;12508;17077;24259;26509;35085;40444;42935;52545	6796;6797;53453;53454;53455;53456;53457;72745;104104;113605;113606;147398;166453;166454;166455;176062;219923;219924;219925;219926;219927;219928	6796;53457;72745;104104;113605;147398;166455;176062;219923	312	153	0.14089	0.18567	0.14146	0.19782	0.15287	0.16385	0.13375	0.21123	0.15553	0.18799	0.13898	0.17148	0.14089	0.18567	0.14146	0.19782	0.15287	0.16385	0.13375	0.21123	0.15553	0.18799	0.13898	0.17148	1.318	no	1.398
447	Q93079	Histone H2B type 1-H OS=Homo sapiens OX=9606 GN=H2BC9 PE=1 SV=3	Inappropriate ioctl for device	11	Q93079;Q99877;P62807;P58876;O60814;Q5QNW6;Q99880;Q99879;P57053;Q96A08	Q93079;Q99877;P62807;P58876;O60814;Q5QNW6;Q99880;Q99879;P57053	10	16	16	3	73.8	13.892	126	0	97.618	2777;9566;11227;11228;17793;17794;18954;22422;24008;24009;26882;26883;35443;36566;39501;45342	True;True;True;True;True;True;True;True;True;True;True;True;True;True;True;True	2966;2967;2968;10278;12077;12078;19098;19099;20341;24069;25739;25740;28784;28785;38758;38759;39982;43141;49478	13043;13044;13045;13046;13047;13048;13049;13050;13051;13052;13053;13054;13055;13056;13057;13058;13059;13060;13061;13062;13063;13064;13065;13066;13067;13068;13069;13070;13071;13072;13073;13074;13075;13076;13077;13078;13079;13080;13081;13082;13083;13084;13085;13086;13087;13088;13089;13090;13091;13092;13093;13094;13095;13096;13097;13098;13099;13100;13101;13102;13103;13104;13105;13106;13107;13108;131…	13142;44323;51593;51645;82069;82070;86982;103336;110278;110280;122797;122968;160326;164371;176917;206516	313;314	60;63	0.19665	0.11418	0.17141	0.15217	0.1954	0.16071	0.22244	0.16441	0.08819	0.17933	0.19426	0.14585	0.19665	0.11418	0.17141	0.15217	0.1954	0.16071	0.22244	0.16441	0.08819	0.17933	0.19426	0.14585	0.581	no	0.888
448	O60825	6-phosphofructo-2-kinase/fructose-2,6-bisphosphatase 2 OS=Homo sapiens OX=9606 GN=PFKFB2 PE=1 SV=2	Inappropriate ioctl for device	8.5	O60825;Q16875;P16118	O60825	3	16	16	15	31.1	58.476	505	0	28.058	10631;13001;14141;18002;19759;24977;27519;32591;34066;41310;44304;46108;46493;47267;48927;49143	True;True;True;True;True;True;True;True;True;True;True;True;True;True;True;True	11437;13966;15176;19317;21188;26764;29491;35362;37071;45094;48353;50318;50724;51549;53295;53537	49230;59657;59658;59659;59660;59661;59662;64395;64396;64397;82964;82965;82966;82967;82968;90624;90625;114563;114564;125628;148473;148474;154691;185771;185772;201052;210068;211851;216093;216094;216095;223288;223289;223290;223291;224304;224305;224306;224307	49230;59661;64397;82967;90625;114563;125628;148474;154691;185771;201052;210068;211851;216095;223290;224304	--	--	0.16015	0.13498	0.17214	0.1851	0.16399	0.18493	0.13563	0.23784	0.13139	0.1868	0.14488	0.14687	0.16015	0.13498	0.17214	0.1851	0.16399	0.18493	0.13563	0.23784	0.13139	0.1868	0.14488	0.14687	0.843	no	1.075
449	O60826	Coiled-coil domain-containing protein 22 OS=Homo sapiens OX=9606 GN=CCDC22 PE=1 SV=1	Inappropriate ioctl for device	6.7	O60826	O60826	1	13	13	13	25.5	70.755	627	0	46.045	4064;6360;7035;7130;8853;20387;23929;28062;33787;34732;36154;40709;44807	True;True;True;True;True;True;True;True;True;True;True;True;True	4350;6807;7568;7667;9513;21853;25654;30059;36726;37869;39542;44453;48887	18435;28575;28576;32770;32771;32772;33161;40908;40909;40910;40911;40912;40913;93841;109986;109987;127746;127747;153343;157200;163019;182677;182678;182679;182680;182681;182682;203551;203552	18435;28575;32770;33161;40909;93841;109987;127746;153343;157200;163019;182679;203552	--	--	0.15594	0.1474	0.15696	0.18901	0.15721	0.19115	0.14266	0.20614	0.14689	0.20024	0.14824	0.15349	0.15594	0.1474	0.15696	0.18901	0.15721	0.19115	0.14266	0.20614	0.14689	0.20024	0.14824	0.15349	0.945	no	1.204
450	O60828	Polyglutamine-binding protein 1 OS=Homo sapiens OX=9606 GN=PQBP1 PE=1 SV=1	Inappropriate ioctl for device	6.3	O60828	O60828	1	3	3	3	14	30.472	265	0	4.1275	22266;24856;35784	True;True;True	23905;26636;39150	102432;102433;102434;114032;161593	102432;114032;161593	--	--	0.13549	0.16685	0.1357	0.18359	0.16197	0.20764	0.16135	0.206	0.11418	0.21252	0.1405	0.16545	0.13549	0.16685	0.1357	0.18359	0.16197	0.20764	0.16135	0.206	0.11418	0.21252	0.1405	0.16545	1.231	no	1.353
451	O60830	Mitochondrial import inner membrane translocase subunit Tim17-B OS=Homo sapiens OX=9606 GN=TIMM17B PE=1 SV=1	Inappropriate ioctl for device	9.2	O60830	O60830	1	3	3	3	25.6	18.273	172	0	5.3609	5742;15753;49419	True;True;True	6150;16925;53823	26101;72140;72141;72142;225533	26101;72140;225533	--	--	0.12838	0.14345	0.13456	0.21099	0.16127	0.22604	0.12667	0.22086	0.13766	0.21955	0.13858	0.15668	0.12838	0.14345	0.13456	0.21099	0.16127	0.22604	0.12667	0.22086	0.13766	0.21955	0.13858	0.15668	1.117	no	1.568
452	O60832	H/ACA ribonucleoprotein complex subunit DKC1 OS=Homo sapiens OX=9606 GN=DKC1 PE=1 SV=3	Inappropriate ioctl for device	10	O60832	O60832	1	18	18	17	33.3	57.673	514	0	41.936	546;1459;3073;9428;11776;12007;18030;20748;23714;24641;25881;30290;31369;33837;33838;36373;40932;47204	True;True;True;True;True;True;True;True;True;True;True;True;True;True;True;True;True;True	570;1542;3301;10131;12666;12908;19346;22253;25431;26414;27721;32612;34036;36787;36788;39780;44693;51484	6508;6509;14233;43746;54097;54098;54099;54100;54101;54102;54103;54104;55047;83045;83046;95378;109076;109077;109078;109079;113256;113257;113258;113259;113260;118290;118291;118292;118293;138111;143035;143036;153710;153711;153712;153713;163695;163696;163697;163698;183902;183903;183904;183905;215877;215878;215879;215880;215881	6508;14233;43746;54100;55047;83046;95378;109079;113260;118290;138111;143035;153710;153713;163695;183902;215877	--	--	0.14016	0.1274	0.13684	0.20972	0.15629	0.20031	0.13283	0.21352	0.10248	0.26039	0.1313	0.1385	0.14016	0.1274	0.13684	0.20972	0.15629	0.20031	0.13283	0.21352	0.10248	0.26039	0.1313	0.1385	0.909	no	1.533
453	O60841	Eukaryotic translation initiation factor 5B OS=Homo sapiens OX=9606 GN=EIF5B PE=1 SV=4	Inappropriate ioctl for device	5.1	O60841	O60841	1	15	15	15	17.1	138.83	1220	0	86.927	3026;5090;16055;17926;18678;19458;20571;20944;26285;27007;35305;36023;38770;42422;46810	True;True;True;True;True;True;True;True;True;True;True;True;True;True;True	3251;5444;5445;17234;19239;20047;20871;22051;22479;28156;28912;38592;39400;42366;46298;51058	14072;14073;14074;14075;23244;23245;23246;23247;73727;73728;82677;82678;82679;85771;85772;85773;89106;89107;89108;89109;89110;89111;94635;96258;96259;120064;120065;120066;120067;123372;123373;123374;123375;123376;123377;159778;159779;162419;162420;173952;173953;190256;190257;190258;190259;213211;213212	14074;23247;73728;82678;85771;89106;94635;96258;120065;123375;159778;162420;173953;190257;213212	315	1048	0.1339	0.13131	0.15161	0.20638	0.16134	0.22281	0.12646	0.23045	0.11853	0.20962	0.13438	0.16764	0.1339	0.13131	0.15161	0.20638	0.16134	0.22281	0.12646	0.23045	0.11853	0.20962	0.13438	0.16764	0.981	no	1.361
454	O60844	Zymogen granule membrane protein 16 OS=Homo sapiens OX=9606 GN=ZG16 PE=1 SV=2	Inappropriate ioctl for device	9.7	O60844	O60844	1	6	6	6	49.1	18.146	167	0	170.05	7211;13613;31501;45887;47261;48960	True;True;True;True;True;True	7752;14622;34175;50089;51543;53331	33461;33462;33463;33464;33465;33466;33467;33468;33469;33470;33471;33472;33473;33474;33475;33476;33477;62304;62305;62306;62307;62308;62309;62310;62311;62312;62313;62314;143633;208974;208975;208976;216052;216053;216054;216055;223415;223416;223417	33462;62310;143633;208976;216055;223417	--	--	0.21067	0.091636	0.27264	0.16338	0.14489	0.11239	0.2053	0.11211	0.18209	0.11373	0.20994	0.10834	0.21067	0.091636	0.27264	0.16338	0.14489	0.11239	0.2053	0.11211	0.18209	0.11373	0.20994	0.10834	0.435	down	0.599
455	O60869	Endothelial differentiation-related factor 1 OS=Homo sapiens OX=9606 GN=EDF1 PE=1 SV=1	Inappropriate ioctl for device	10.7	O60869	O60869	1	5	5	5	38.5	16.368	148	0	15.458	1041;1906;20802;24605;33463	True;True;True;True;True	1099;2027;22327;26376;36327	4799;8856;8857;8858;8859;8860;95756;95757;95758;95759;95760;95761;95762;113150;113151;113152;113153;152028	4799;8860;95757;113151;152028	--	--	0.14817	0.12293	0.15241	0.18918	0.18818	0.19869	0.16067	0.1781	0.11765	0.203	0.15451	0.17923	0.14817	0.12293	0.15241	0.18918	0.18818	0.19869	0.16067	0.1781	0.11765	0.203	0.15451	0.17923	0.830	no	1.241
456	O60879	Protein diaphanous homolog 2 OS=Homo sapiens OX=9606 GN=DIAPH2 PE=1 SV=1	Inappropriate ioctl for device	6.5	O60879	O60879	1	10	10	10	11.1	125.57	1101	0	25.009	9657;10491;13360;17850;24068;31068;38668;40237;41585;44216	True;True;True;True;True;True;True;True;True;True	10375;11291;14351;19157;25802;33710;42251;43943;45388;48259	45292;48765;48766;61199;82281;110495;110496;141823;173507;180216;180217;186899;186900;200544;200545;200546;200547	45292;48766;61199;82281;110495;141823;173507;180216;186900;200544	--	--	0.14229	0.13873	0.14697	0.20013	0.16279	0.20367	0.13855	0.20836	0.11662	0.20927	0.14601	0.1531	0.14229	0.13873	0.14697	0.20013	0.16279	0.20367	0.13855	0.20836	0.11662	0.20927	0.14601	0.1531	0.975	no	1.362
457	O60884	DnaJ homolog subfamily A member 2 OS=Homo sapiens OX=9606 GN=DNAJA2 PE=1 SV=1	Inappropriate ioctl for device	6.4	O60884	O60884	1	11	11	11	33.5	45.745	412	0	42.277	5674;9262;9577;12336;14695;14742;20402;21572;29626;32956;46423	True;True;True;True;True;True;True;True;True;True;True	6076;9955;10289;13260;15773;15821;15822;21868;23162;31725;35762;50645	25853;25854;25855;43043;43044;43045;43046;43047;43048;43049;44358;44359;44360;56609;56610;67018;67191;67192;67193;67194;67195;67196;93892;93893;93894;93895;93896;93897;99322;99323;99324;99325;135334;135335;135336;150061;150062;211526;211527;211528;211529	25853;43049;44358;56609;67018;67195;93896;99322;135334;150061;211527	316	317	0.13919	0.14066	0.13571	0.19063	0.17024	0.22177	0.13241	0.1795	0.15754	0.24387	0.13455	0.14817	0.13919	0.14066	0.13571	0.19063	0.17024	0.22177	0.13241	0.1795	0.15754	0.24387	0.13455	0.14817	1.011	no	1.405
458	O60885	Bromodomain-containing protein 4 OS=Homo sapiens OX=9606 GN=BRD4 PE=1 SV=2	Inappropriate ioctl for device	9.8	O60885;Q58F21	O60885	2	7	7	4	5.7	152.22	1362	0	7.1405	41;5087;23936;32679;36802;46980;49098	True;True;True;True;True;True;True	39;5441;25662;35455;40237;51243;53489	143;23232;23233;110015;110016;148816;165679;165680;165681;214680;224153	143;23232;110015;148816;165679;214680;224153	--	--	0.14388	0.17435	0.14262	0.17453	0.17785	0.18802	0.13964	0.17741	0.14187	0.24744	0.14992	0.14372	0.14388	0.17435	0.14262	0.17453	0.17785	0.18802	0.13964	0.17741	0.14187	0.24744	0.14992	0.14372	1.212	no	1.224
459	O60888	Protein CutA OS=Homo sapiens OX=9606 GN=CUTA PE=1 SV=2	Inappropriate ioctl for device	5.2	O60888	O60888	1	4	4	4	33.5	19.116	179	0	36.034	15770;23817;35525;42329	True;True;True;True	16942;16943;25539;38856;46198	72191;72192;72193;72194;109463;160656;160657;160658;160659;160660;160661;189953;189954;189955;189956;189957;189958;189959;189960	72193;109463;160657;189954	317	121	0.14835	0.13545	0.15379	0.18114	0.1448	0.21834	0.14214	0.22197	0.13197	0.18722	0.14402	0.15947	0.14835	0.13545	0.15379	0.18114	0.1448	0.21834	0.14214	0.22197	0.13197	0.18722	0.14402	0.15947	0.913	no	1.178
460	O60906	Sphingomyelin phosphodiesterase 2 OS=Homo sapiens OX=9606 GN=SMPD2 PE=1 SV=2	Inappropriate ioctl for device	7	O60906	O60906	1	1	1	1	2.6	47.645	423	0.00039872	2.3268	3129	TRUE	3360	14465;14466	14466	--	--	0.15122	0.14563	0.1511	0.19018	0.17916	0.18272	0.15916	0.20679	0.13433	0.21553	0.13941	0.14478	0.15122	0.14563	0.1511	0.19018	0.17916	0.18272	0.15916	0.20679	0.13433	0.21553	0.13941	0.14478	0.963	no	1.259
461	O60925	Prefoldin subunit 1 OS=Homo sapiens OX=9606 GN=PFDN1 PE=1 SV=2	Inappropriate ioctl for device	6.8	O60925	O60925	1	5	5	5	36.9	14.21	122	0	7.892	334;1259;8144;23888;30134	True;True;True;True;True	354;1325;8759;25612;32385;32386	1553;5519;5520;37944;37945;37946;109852;109853;109854;109855;137371;137372;137373;137374;137375	1553;5519;37946;109853;137371	318	67	0.13992	0.14786	0.14466	0.20054	0.13648	0.22975	0.1349	0.21452	0.12408	0.22814	0.14248	0.14754	0.13992	0.14786	0.14466	0.20054	0.13648	0.22975	0.1349	0.21452	0.12408	0.22814	0.14248	0.14754	1.057	no	1.386
462	O60927	E3 ubiquitin-protein ligase PPP1R11 OS=Homo sapiens OX=9606 GN=PPP1R11 PE=1 SV=1	Inappropriate ioctl for device	7	O60927	O60927	1	2	2	2	12.7	13.952	126	0	14.249	23598;44186	True;True	25314;48226	108305;108306;200149;200150;200151	108305;200150	--	--	0.15339	0.15285	0.1586	0.20584	0.16216	0.16715	0.13923	0.18013	0.16165	0.22361	0.16978	0.14355	0.15339	0.15285	0.1586	0.20584	0.16216	0.16715	0.13923	0.18013	0.16165	0.22361	0.16978	0.14355	0.996	no	1.298
463	O60934	Nibrin OS=Homo sapiens OX=9606 GN=NBN PE=1 SV=1	Inappropriate ioctl for device	6.9	O60934	O60934	1	7	7	7	11.1	84.958	754	0	10.396	26952;27144;27632;32448;33141;37330;48548	True;True;True;True;True;True;True	28856;29056;29608;35209;35966;40801;52901	123210;123211;123212;123834;123835;125983;147834;147835;150869;167852;167853;221510	123210;123834;125983;147834;150869;167852;221510	--	--	0.14744	0.15198	0.1541	0.19097	0.16981	0.195	0.14371	0.19456	0.1271	0.22738	0.1392	0.15137	0.14744	0.15198	0.1541	0.19097	0.16981	0.195	0.14371	0.19456	0.1271	0.22738	0.1392	0.15137	1.031	no	1.239
464	O60936	Nucleolar protein 3 OS=Homo sapiens OX=9606 GN=NOL3 PE=1 SV=2	Inappropriate ioctl for device	3.8	O60936	O60936	1	1	1	1	9.1	22.629	208	0	7.372	40148	TRUE	43843	179864;179865	179865	--	--	0.15238	0.15687	0.1612	0.2097	0.13569	0.18416	0.14574	0.23867	0.11657	0.22101	0.13566	0.14235	0.15238	0.15687	0.1612	0.2097	0.13569	0.18416	0.14574	0.23867	0.11657	0.22101	0.13566	0.14235	1.029	no	1.301
465	O60941	Dystrobrevin beta OS=Homo sapiens OX=9606 GN=DTNB PE=1 SV=1	Inappropriate ioctl for device	8	O60941;Q9Y4J8	O60941;Q9Y4J8	2	3	3	3	5.6	71.355	627	0.00039417	2.2025	9510;28277;35799	True;True;True	10217;30293;39165	44109;128586;128587;161626	44109;128586;161626	--	--	0.15556	0.15631	0.17949	0.16651	0.19531	0.12683	0.13777	0.21599	0.13737	0.16967	0.17875	0.16045	0.15556	0.15631	0.17949	0.16651	0.19531	0.12683	0.13777	0.21599	0.13737	0.16967	0.17875	0.16045	1.005	no	0.928
466	O75023	Leukocyte immunoglobulin-like receptor subfamily B member 5 OS=Homo sapiens OX=9606 GN=LILRB5 PE=1 SV=1	Inappropriate ioctl for device	7.3	O75023;Q8N423	O75023	2	4	4	4	10.3	64.125	590	0	10.785	49;3613;23275;34882	True;True;True;True	47;3865;24971;38076	174;175;16460;16461;106620;106621;106622;106623;158028	175;16461;106621;158028	--	--	0.18048	0.15065	0.16148	0.16303	0.18871	0.15493	0.16165	0.15323	0.16938	0.22464	0.15613	0.13942	0.18048	0.15065	0.16148	0.16303	0.18871	0.15493	0.16165	0.15323	0.16938	0.22464	0.15613	0.13942	0.835	no	1.010
467	O75027	ATP-binding cassette sub-family B member 7, mitochondrial OS=Homo sapiens OX=9606 GN=ABCB7 PE=1 SV=2	Inappropriate ioctl for device	9.8	O75027	O75027	1	7	7	7	11.8	82.64	752	0	73.179	16910;23990;27894;28691;30617;42458;45513	True;True;True;True;True;True;True	18163;25719;29880;30734;33090;46336;49660	77485;77486;110213;110214;110215;127110;127111;127112;127113;127114;130388;130389;130390;139735;190423;190424;190425;207271;207272;207273;207274;207275	77486;110213;127112;130389;139735;190423;207271	--	--	0.14405	0.13997	0.15341	0.19731	0.1514	0.21159	0.13564	0.22198	0.14053	0.22111	0.14002	0.14863	0.14405	0.13997	0.15341	0.19731	0.1514	0.21159	0.13564	0.22198	0.14053	0.22111	0.14002	0.14863	0.972	no	1.286
468	O75052	Carboxyl-terminal PDZ ligand of neuronal nitric oxide synthase protein OS=Homo sapiens OX=9606 GN=NOS1AP PE=1 SV=3	Inappropriate ioctl for device	6.2	O75052	O75052	1	2	2	2	4.2	56.149	506	0.00039085	2.1136	17457;49089	True;True	18743;53480	80209;224126;224127	80209;224126	--	--	0.15291	0.15246	0.15683	0.18461	0.15463	0.19857	0.13507	0.19737	0.1477	0.24275	0.13442	0.14268	0.15291	0.15246	0.15683	0.18461	0.15463	0.19857	0.13507	0.19737	0.1477	0.24275	0.13442	0.14268	0.997	no	1.177
469	O75083	WD repeat-containing protein 1 OS=Homo sapiens OX=9606 GN=WDR1 PE=1 SV=4	Inappropriate ioctl for device	6.6	O75083	O75083	1	30	30	30	60.4	66.193	606	0	308.01	1637;4681;5872;7942;9672;12149;12588;12927;13663;13769;16613;19086;20221;21948;21949;22241;23602;24248;29766;29767;30822;31604;32333;37812;39999;44208;47165;48046;48321;49498	True;True;True;True;True;True;True;True;True;True;True;True;True;True;True;True;True;True;True;True;True;True;True;True;True;True;True;True;True;True	1734;5009;6294;8537;10391;13062;13532;13887;14679;14789;17849;20477;21675;23573;23574;23879;25319;25997;31867;31868;33396;33397;33398;34288;35088;41319;43678;48250;51441;52364;52659;53912	7402;7403;7404;7405;7406;7407;7408;7409;7410;7411;7412;7413;7414;7415;7416;7417;21653;21654;21655;21656;21657;26682;36866;36867;36868;36869;36870;36871;36872;36873;36874;45344;45345;55893;55894;55895;55896;55897;55898;55899;55900;55901;55902;55903;55904;55905;55906;57960;57961;57962;57963;57964;57965;57966;57967;57968;57969;57970;59368;62522;62913;62914;76285;76286;76287;76288;76289;76290;76291;8…	7405;21654;26682;36866;45344;55895;57964;59368;62522;62913;76288;87509;93090;101052;101059;102323;108319;111387;135882;135898;140660;143977;147411;169563;179234;200252;215675;219242;220519;225857	319;320	371;384	0.14919	0.14222	0.1455	0.22471	0.16786	0.16072	0.15129	0.19201	0.1295	0.18413	0.15537	0.17978	0.14919	0.14222	0.1455	0.22471	0.16786	0.16072	0.15129	0.19201	0.1295	0.18413	0.15537	0.17978	0.953	no	1.544
470	O75110	Probable phospholipid-transporting ATPase IIA OS=Homo sapiens OX=9606 GN=ATP9A PE=1 SV=3	Inappropriate ioctl for device	7.8	O75110;O43861	O75110	2	7	7	7	8.2	118.58	1047	0	18.338	14671;27736;39292;40072;40453;43114;45918	True;True;True;True;True;True;True	15749;29713;42920;43763;44177;47056;50121	66941;126310;126311;176034;179537;179538;181445;194059;209360	66941;126311;176034;179537;181445;194059;209360	--	--	0.17059	0.13043	0.14096	0.23299	0.1524	0.16219	0.12374	0.18247	0.14914	0.2409	0.14434	0.14056	0.17059	0.13043	0.14096	0.23299	0.1524	0.16219	0.12374	0.18247	0.14914	0.2409	0.14434	0.14056	0.765	no	1.653
471	O75112	LIM domain-binding protein 3 OS=Homo sapiens OX=9606 GN=LDB3 PE=1 SV=2	Inappropriate ioctl for device	8.2	O75112	O75112	1	3	3	3	6.5	77.134	727	0	12.635	6233;15305;39024	True;True;True	6678;16445;42635	28109;70064;174932	28109;70064;174932	--	--	0.14534	0.14967	0.17972	0.1877	0.18238	0.1075	0	0	0	0	0	0	0.14534	0.14967	0.17972	0.1877	0.18238	0.1075	0	0	0	0	0	0	1.030	no	1.044
472	O75113	NEDD4-binding protein 1 OS=Homo sapiens OX=9606 GN=N4BP1 PE=1 SV=4	Inappropriate ioctl for device	5	O75113	O75113	1	2	2	2	2.2	100.38	896	0.0013431	1.8911	4181;13087	True;True	4476;14056	19187;19188;60026;60027	19188;60026	--	--	0.15844	0.1488	0.15127	0.1942	0.15618	0.18396	0	0	0	0	0	0	0.15844	0.1488	0.15127	0.1942	0.15618	0.18396	0	0	0	0	0	0	0.939	no	1.284
473	O75116	Rho-associated protein kinase 2 OS=Homo sapiens OX=9606 GN=ROCK2 PE=1 SV=4	Inappropriate ioctl for device	5.8	O75116	O75116	1	33	33	27	28.4	160.9	1388	0	102.55	830;5118;7170;7625;8805;10127;10195;10567;14179;19627;22004;22412;22883;25207;26254;30616;31219;31603;31972;32016;32645;33789;34159;34400;34444;36815;37657;38963;39008;41853;44118;44905;47398	True;True;True;True;True;True;True;True;True;True;True;True;True;True;True;True;True;True;True;True;True;True;True;True;True;True;True;True;True;True;True;True;True	876;5476;7709;8201;9465;10870;10871;10945;11371;15219;21051;23630;24059;24553;27005;28121;33089;33877;34287;34682;34731;35418;36728;37182;37478;37529;40251;41152;42568;42617;45676;48155;49006;51683	3877;23419;23420;33318;35480;40659;40660;47204;47205;47206;47207;47557;47558;47559;49028;49029;49030;64567;64568;64569;64570;89880;101406;101407;103290;105246;105247;115491;119890;119891;119892;119893;139733;139734;142434;142435;142436;143973;143974;145749;145750;145973;145974;145975;145976;145977;145978;148639;153345;155020;155871;156058;156059;156060;156061;156062;165717;165718;168985;168986;17…	3877;23419;33318;35480;40659;47204;47559;49029;64567;89880;101406;103290;105246;115491;119890;139733;142435;143974;145749;145975;148639;153345;155020;155871;156060;165717;168985;174655;174866;188106;199756;204296;216583	321;322	220;1091	0.14971	0.13575	0.15388	0.20481	0.17775	0.17025	0.1363	0.20317	0.13448	0.20576	0.15057	0.16219	0.14971	0.13575	0.15388	0.20481	0.17775	0.17025	0.1363	0.20317	0.13448	0.20576	0.15057	0.16219	0.907	no	1.331
474	O75122	CLIP-associating protein 2 OS=Homo sapiens OX=9606 GN=CLASP2 PE=1 SV=3	Inappropriate ioctl for device	8.6	O75122	O75122	1	3	3	3	3.1	141.06	1294	0	8.0384	1258;9029;17458	True;True;True	1324;9699;18744	5518;41825;80210;80211	5518;41825;80210	--	--	0.13998	0.16327	0.16193	0.20393	0.16218	0.18301	0.14246	0.2309	0.14175	0.15711	0.16782	0.15996	0.13998	0.16327	0.16193	0.20393	0.16218	0.18301	0.14246	0.2309	0.14175	0.15711	0.16782	0.15996	1.166	no	1.259
475	O75131	Copine-3 OS=Homo sapiens OX=9606 GN=CPNE3 PE=1 SV=1	Inappropriate ioctl for device	5.6	O75131;Q86YQ8;Q96A23;Q9UBL6;Q9HCH3;O95741	O75131	6	17	17	15	33.1	60.13	537	0	62.324	6102;12733;16905;16906;21364;29670;31127;32319;33925;35336;36791;36801;38823;39326;43469;43470;47024	True;True;True;True;True;True;True;True;True;True;True;True;True;True;True;True;True	6543;13687;18158;18159;22923;22924;31770;33779;35073;36899;38630;38631;38632;40226;40236;42422;42955;47453;47454;51288;51289	27610;27611;27612;27613;27614;27615;58582;58583;58584;58585;58586;58587;77445;77446;77447;77448;77449;77450;77451;77452;77453;77454;77455;98240;98241;98242;135490;135491;135492;135493;142072;142073;147365;147366;159905;159906;159907;159908;159909;159910;165618;165619;165670;165671;165672;165673;165674;165675;165676;165677;165678;174180;174181;176124;176125;176126;176127;176128;196467;196468;19646…	27612;58583;77445;77450;98241;135493;142073;147366;159907;165618;165670;174180;176127;196467;196468;215056	323;324;325	145;176;206	0.14964	0.15079	0.15267	0.20556	0.16386	0.17399	0.15056	0.20747	0.12145	0.21528	0.14945	0.16548	0.14964	0.15079	0.15267	0.20556	0.16386	0.17399	0.15056	0.20747	0.12145	0.21528	0.14945	0.16548	1.008	no	1.346
476	O75143	Autophagy-related protein 13 OS=Homo sapiens OX=9606 GN=ATG13 PE=1 SV=1	Inappropriate ioctl for device	4.8	O75143	O75143	1	1	1	1	1.9	56.571	517	0.0011581	1.9629	6007	TRUE	6438	27198;27199	27198	--	--	0.15605	0.17608	0.14943	0.1601	0.22984	0.12849	0.16503	0.12522	0.10324	0.2063	0.30705	0.093166	0.15605	0.17608	0.14943	0.1601	0.22984	0.12849	0.16503	0.12522	0.10324	0.2063	0.30705	0.093166	1.128	no	1.071
477	O75146	Huntingtin-interacting protein 1-related protein OS=Homo sapiens OX=9606 GN=HIP1R PE=1 SV=2	Inappropriate ioctl for device	6.7	O75146	O75146	1	12	12	11	13.2	119.39	1068	0	32.925	2250;2672;4136;8026;9426;12750;14102;14127;24416;26496;34751;47850	True;True;True;True;True;True;True;True;True;True;True;True	2391;2837;4427;8630;10129;13704;15136;15162;26177;28380;37892;52159	10463;12633;19014;37300;43740;58634;64293;64374;112332;112333;112334;120882;157259;218396;218397;218398;218399	10463;12633;19014;37300;43740;58634;64293;64374;112333;120882;157259;218397	--	--	0.1453	0.14592	0.15588	0.20589	0.17193	0.17432	0.15832	0.22694	0.13943	0.20132	0.1395	0.14475	0.1453	0.14592	0.15588	0.20589	0.17193	0.17432	0.15832	0.22694	0.13943	0.20132	0.1395	0.14475	1.004	no	1.321
478	O75150	E3 ubiquitin-protein ligase BRE1B OS=Homo sapiens OX=9606 GN=RNF40 PE=1 SV=5	Inappropriate ioctl for device	6.2	O75150	O75150	1	8	7	7	9.4	113.68	1001	0	9.5889	4045;21359;22370;27848;33406;33547;39070;40679	True;True;True;True;True;True;True;False	4328;22917;24015;29833;36252;36420;42682;44420	18351;98222;103076;126969;126970;126971;126972;126973;151806;152386;175079;175080;175081;182474;182475;182476	18351;98222;103076;126969;151806;152386;175079;182476	--	--	0.17165	0.14669	0.15753	0.166	0.17736	0.16397	0.14483	0.19796	0.13316	0.20056	0.15543	0.15211	0.17165	0.14669	0.15753	0.166	0.17736	0.16397	0.14483	0.19796	0.13316	0.20056	0.15543	0.15211	0.855	no	1.054
479	O75151	Lysine-specific demethylase PHF2 OS=Homo sapiens OX=9606 GN=PHF2 PE=1 SV=4	Inappropriate ioctl for device	9.7	O75151;Q9UPP1	O75151	2	3	3	3	3.5	120.77	1096	0	9.8076	26284;40814;43554	True;True;True	28155;44568;47550	120063;183178;197133;197134;197135	120063;183178;197135	--	--	0.13598	0.14792	0.14823	0.22801	0.17435	0.16552	0.14567	0.19856	0.13506	0.19146	0.1555	0.1649	0.13598	0.14792	0.14823	0.22801	0.17435	0.16552	0.14567	0.19856	0.13506	0.19146	0.1555	0.1649	1.088	no	1.538
480	O75152	Zinc finger CCCH domain-containing protein 11A OS=Homo sapiens OX=9606 GN=ZC3H11A PE=1 SV=3	Inappropriate ioctl for device	8.6	O75152;A0A1B0GTU1	O75152	2	4	4	4	5.7	89.13	810	0	8.3782	39882;41544;42971;43100	True;True;True;True	43552;45345;46898;47039	178560;186760;186761;193092;193932;193933	178560;186761;193092;193932	--	--	0.14682	0.15048	0.14299	0.20806	0.15849	0.19316	0.13725	0.23426	0.1184	0.21547	0.13085	0.148	0.14682	0.15048	0.14299	0.20806	0.15849	0.19316	0.13725	0.23426	0.1184	0.21547	0.13085	0.148	1.025	no	1.455
481	O75153	Clustered mitochondria protein homolog OS=Homo sapiens OX=9606 GN=CLUH PE=1 SV=2	Inappropriate ioctl for device	6	O75153;Q9Y5I4	O75153	2	18	18	18	16.9	146.67	1309	0	42.221	4128;7007;7815;9246;13015;13307;15137;18190;18860;19068;19776;25781;33782;36914;39686;45206;46920;48820	True;True;True;True;True;True;True;True;True;True;True;True;True;True;True;True;True;True	4418;7538;8403;9936;13981;14297;16255;19511;20241;20459;21206;27615;36719;40354;43338;49333;51181;53183	18995;32663;32664;36241;36242;36243;42851;59722;59723;60862;60863;60864;60865;69305;83660;86619;87420;90793;117993;117994;117995;117996;117997;153326;153327;153328;153329;166110;166111;177644;177645;177646;177647;205716;205717;214382;214383;214384;214385;222844	18995;32664;36242;42851;59722;60863;69305;83660;86619;87420;90793;117996;153326;166111;177647;205717;214385;222844	--	--	0.13673	0.13062	0.16562	0.19243	0.15865	0.20923	0.12556	0.22416	0.13027	0.21174	0.13411	0.16508	0.13673	0.13062	0.16562	0.19243	0.15865	0.20923	0.12556	0.22416	0.13027	0.21174	0.13411	0.16508	0.955	no	1.162
482	O75165	DnaJ homolog subfamily C member 13 OS=Homo sapiens OX=9606 GN=DNAJC13 PE=1 SV=5	Inappropriate ioctl for device	6.7	O75165	O75165	1	28	28	28	15.6	254.41	2243	0	76.113	951;1384;1839;4495;9973;10029;10905;13139;16633;16669;18355;18887;22850;23288;25530;26622;26849;28705;32546;36503;37986;38679;39403;39967;40613;41342;44106;49391	True;True;True;True;True;True;True;True;True;True;True;True;True;True;True;True;True;True;True;True;True;True;True;True;True;True;True;True	1002;1462;1955;4812;10708;10766;11731;14110;17871;17910;19689;20268;24518;24984;27348;28515;28751;30748;35316;39915;41507;42263;43036;43644;44345;45132;48140;53794	4429;6150;6151;8546;8547;8548;20892;46556;46834;50416;50417;50418;60155;60156;76417;76521;76522;76523;76524;76525;84396;84397;86690;86691;105099;105100;106676;106677;117047;117048;121524;121525;121526;121527;121528;121529;121530;122326;122327;130442;130443;148223;148224;148225;164173;164174;164175;170304;173553;173554;176383;176384;178868;178869;178870;178871;182097;182098;182099;182100;185941;19…	4429;6150;8546;20892;46556;46834;50416;60155;76417;76522;84397;86691;105099;106676;117048;121528;122326;130443;148224;164174;170304;173553;176383;178868;182100;185941;199719;225436	--	--	0.15517	0.15892	0.15358	0.20242	0.17114	0.16276	0.14393	0.19397	0.13616	0.20057	0.15197	0.15896	0.15517	0.15892	0.15358	0.20242	0.17114	0.16276	0.14393	0.19397	0.13616	0.20057	0.15197	0.15896	1.024	no	1.318
483	O75175	CCR4-NOT transcription complex subunit 3 OS=Homo sapiens OX=9606 GN=CNOT3 PE=1 SV=1	Inappropriate ioctl for device	6.1	O75175	O75175	1	4	4	4	6.4	81.871	753	0	24.46	214;2987;30398;30415	True;True;True;True	217;3212;32772;32773;32798	851;852;13959;13960;138771;138772;138850;138851;138852	851;13959;138771;138851	326	189	0.14797	0.1478	0.15147	0.19683	0.16512	0.18941	0.13829	0.21173	0.14053	0.21838	0.1293	0.15761	0.14797	0.1478	0.15147	0.19683	0.16512	0.18941	0.13829	0.21173	0.14053	0.21838	0.1293	0.15761	0.999	no	1.299
484	O75190	DnaJ homolog subfamily B member 6 OS=Homo sapiens OX=9606 GN=DNAJB6 PE=1 SV=2	Inappropriate ioctl for device	9.7	O75190;Q8NHS0	O75190	2	3	3	2	9.8	36.087	326	0.00039154	2.129	3014;32365;44171	True;True;True	3239;35121;48209	14032;147553;200067;200068	14032;147553;200067	--	--	0.12528	0.17483	0.14413	0.19546	0.15529	0.1808	0.12141	0.31861	0.095326	0.20857	0.10521	0.15088	0.12528	0.17483	0.14413	0.19546	0.15529	0.1808	0.12141	0.31861	0.095326	0.20857	0.10521	0.15088	1.396	no	1.356
485	O75191	Xylulose kinase OS=Homo sapiens OX=9606 GN=XYLB PE=1 SV=3	Inappropriate ioctl for device	5.7	O75191	O75191	1	2	2	2	5.4	58.382	536	0	2.6802	1322;22068	True;True	1394;23698	5844;5845;101644	5845;101644	--	--	0.14885	0.13679	0.19353	0.18838	0.14849	0.18396	0.13109	0.16586	0.14249	0.20373	0.1473	0.15366	0.14885	0.13679	0.19353	0.18838	0.14849	0.18396	0.13109	0.16586	0.14249	0.20373	0.1473	0.15366	0.919	no	0.973
486	O75208	Ubiquinone biosynthesis protein COQ9, mitochondrial OS=Homo sapiens OX=9606 GN=COQ9 PE=1 SV=1	Inappropriate ioctl for device	5.8	O75208	O75208	1	6	6	6	27.4	35.509	318	0	70.892	5710;29399;30432;39467;45764;49431	True;True;True;True;True;True	6115;31482;32822;43104;49958;53835	25996;25997;25998;25999;26000;133993;133994;133995;133996;133997;133998;133999;138926;138927;138928;176692;176693;176694;176695;176696;176697;176698;208370;208371;208372;225583;225584;225585	25997;133999;138928;176693;208370;225583	327	192	0.16476	0.13196	0.15355	0.2102	0.17795	0.15555	0.13892	0.21827	0.14031	0.21156	0.15367	0.13858	0.16476	0.13196	0.15355	0.2102	0.17795	0.15555	0.13892	0.21827	0.14031	0.21156	0.15367	0.13858	0.801	no	1.369
487	O75223	Gamma-glutamylcyclotransferase OS=Homo sapiens OX=9606 GN=GGCT PE=1 SV=1	Inappropriate ioctl for device	4.8	O75223	O75223	1	7	7	7	43.1	21.007	188	0	20.338	1791;10538;24448;32446;37461;38682;40009	True;True;True;True;True;True;True	1905;11340;26211;35207;40941;42266;43690;43691	8104;8105;8106;8107;8108;8109;8110;8111;8112;48906;48907;48908;48909;112454;147828;147829;168275;168276;173559;173560;173561;173562;173563;173564;173565;179258;179259;179260;179261;179262;179263;179264;179265;179266;179267	8107;48908;112454;147829;168276;173560;179259	328;329	104;127	0.14375	0.12232	0.14369	0.2157	0.14834	0.22003	0.12686	0.25223	0.10123	0.21878	0.12836	0.17234	0.14375	0.12232	0.14369	0.2157	0.14834	0.22003	0.12686	0.25223	0.10123	0.21878	0.12836	0.17234	0.851	no	1.501
488	O75251	NADH dehydrogenase [ubiquinone] iron-sulfur protein 7, mitochondrial OS=Homo sapiens OX=9606 GN=NDUFS7 PE=1 SV=3	Inappropriate ioctl for device	10.4	O75251	O75251	1	5	5	5	18.8	23.563	213	0	15.913	14887;23699;24410;35151;47291	True;True;True;True;True	15985;25416;26171;38400;38401;38402;51573	67874;67875;67876;109036;112308;112309;112310;112311;158930;158931;158932;158933;158934;158935;158936;158937;158938;158939;158940;216248	67874;109036;112309;158938;216248	330;331	120;141	0.16901	0.14034	0.16648	0.18425	0.20441	0.13974	0.11181	0.13539	0.20023	0.2548	0.14403	0.12194	0.16901	0.14034	0.16648	0.18425	0.20441	0.13974	0.11181	0.13539	0.20023	0.2548	0.14403	0.12194	0.830	no	1.107
489	O75264	Small integral membrane protein 24 OS=Homo sapiens OX=9606 GN=SMIM24 PE=2 SV=2	Inappropriate ioctl for device	5	O75264	O75264	1	2	2	2	26.2	14.964	130	0	6.6686	9004;30089	True;True	9674;32321	41735;137214	41735;137214	--	--	0	0	0	0	0	0	0.11612	0.089862	0.42045	0.16291	0.088587	0.088825	0	0	0	0	0	0	0.11612	0.089862	0.42045	0.16291	0.088587	0.088825	--	no	--
490	O75306	NADH dehydrogenase [ubiquinone] iron-sulfur protein 2, mitochondrial OS=Homo sapiens OX=9606 GN=NDUFS2 PE=1 SV=2	Inappropriate ioctl for device	7.6	O75306	O75306	1	17	17	17	42.5	52.545	463	0	80.129	3006;14725;14726;16882;16883;19995;20216;23538;24435;29784;30115;30248;31759;35580;42315;42494;43227	True;True;True;True;True;True;True;True;True;True;True;True;True;True;True;True;True	3231;15804;15805;18133;18134;21438;21670;25247;26197;31886;32358;32359;32546;34454;38925;38926;46184;46375;47179	14007;14008;14009;14010;14011;67129;67130;67131;67132;67133;67134;67135;77350;77351;77352;77353;91862;91863;91864;93076;107721;107722;107723;107724;107725;107726;107727;112374;112375;112376;112377;112378;135947;135948;135949;135950;135951;135952;135953;135954;135955;135956;137293;137294;137295;137921;144803;144804;144805;144806;144807;144808;144809;144810;160865;160866;160867;189918;189919;189920…	14008;67129;67132;77351;77353;91864;93076;107727;112374;135948;137294;137921;144805;160866;189920;190541;194746	332;333	52;210	0.17295	0.13952	0.16756	0.19154	0.18684	0.13979	0.15012	0.17274	0.17151	0.1729	0.17331	0.14604	0.17295	0.13952	0.16756	0.19154	0.18684	0.13979	0.15012	0.17274	0.17151	0.1729	0.17331	0.14604	0.807	no	1.143
491	O75312	Zinc finger protein ZPR1 OS=Homo sapiens OX=9606 GN=ZPR1 PE=1 SV=1	Inappropriate ioctl for device	4.4	O75312	O75312	1	7	7	7	17.9	50.925	459	0	26.012	1938;13820;14266;19176;20927;32398;40578	True;True;True;True;True;True;True	2062;14841;15313;20576;22460;35156;44309	8987;8988;63129;63130;63131;63132;63133;65157;65158;65159;65160;87832;87833;87834;87835;96202;96203;96204;147648;147649;181941;181942;181943	8987;63130;65157;87833;96202;147648;181941	--	--	0.12707	0.15054	0.13618	0.17851	0.13592	0.26307	0.12144	0.23202	0.11644	0.22435	0.11794	0.16983	0.12707	0.15054	0.13618	0.17851	0.13592	0.26307	0.12144	0.23202	0.11644	0.22435	0.11794	0.16983	1.185	no	1.311
492	O75323	Protein NipSnap homolog 2 OS=Homo sapiens OX=9606 GN=NIPSNAP2 PE=1 SV=1	Inappropriate ioctl for device	9.7	O75323	O75323	1	8	6	6	22.4	33.742	286	0	8.1146	11409;19139;20738;22251;27956;36777;37486;48244	False;True;False;True;True;True;True;True	12272;20534;22238;22239;23889;29947;40210;40966;52580	52493;52494;52495;52496;87704;87705;87706;87707;95321;95322;95323;95324;102366;127351;127352;127353;165557;165558;165559;165560;168345;220192;220193;220194;220195;220196;220197;220198;220199	52494;87704;95321;102366;127352;165560;168345;220199	334	277	0.15869	0.1159	0.14158	0.22963	0.18876	0.16377	0.13384	0.23274	0.11309	0.21721	0.13944	0.14878	0.15869	0.1159	0.14158	0.22963	0.18876	0.16377	0.13384	0.23274	0.11309	0.21721	0.13944	0.14878	0.730	no	1.622
493	O75340	Programmed cell death protein 6 OS=Homo sapiens OX=9606 GN=PDCD6 PE=1 SV=1	Inappropriate ioctl for device	5	O75340	O75340	1	9	9	9	50.8	21.868	191	0	36.476	1603;6866;28373;33498;37552;37746;37747;43180;48699	True;True;True;True;True;True;True;True;True	1699;7385;30397;36362;41038;41244;41245;47128;47129;53057	7280;7281;7282;7283;7284;7285;7286;7287;7288;32058;32059;32060;129027;129028;129029;129030;129031;129032;129033;129034;129035;129036;129037;152119;168591;168592;169254;169255;169256;169257;169258;194294;194295;194296;194297;194298;222345;222346;222347	7281;32060;129032;152119;168591;169257;169258;194295;222347	335	109	0.15442	0.14016	0.15284	0.21847	0.16875	0.16104	0.13661	0.23881	0.13706	0.1903	0.14326	0.15352	0.15442	0.14016	0.15284	0.21847	0.16875	0.16104	0.13661	0.23881	0.13706	0.1903	0.14326	0.15352	0.908	no	1.429
494	O75347	Tubulin-specific chaperone A OS=Homo sapiens OX=9606 GN=TBCA PE=1 SV=3	Inappropriate ioctl for device	4.9	O75347	O75347	1	13	13	13	63.9	12.855	108	0	44.177	813;814;20394;20395;23302;24686;29291;29292;30530;30697;30698;33408;36011	True;True;True;True;True;True;True;True;True;True;True;True;True	858;859;21860;21861;24998;26462;31370;31371;32967;32968;33210;33211;36254;39386	3790;3791;3792;93868;93869;93870;93871;93872;93873;93874;93875;106716;106717;113429;113430;113431;113432;133037;133038;133039;133040;133041;133042;133043;133044;133045;133046;133047;133048;133049;133050;139378;139379;139380;139381;140075;140076;140077;140078;140079;151810;151811;151812;151813;151814;162378	3790;3792;93868;93871;106717;113431;133040;133046;139380;140075;140078;151811;162378	336;337	62;63	0.13603	0.14211	0.14349	0.18814	0.15607	0.22925	0.13072	0.2166	0.1245	0.21314	0.13805	0.15766	0.13603	0.14211	0.14349	0.18814	0.15607	0.22925	0.13072	0.2166	0.1245	0.21314	0.13805	0.15766	1.045	no	1.311
495	O75348	V-type proton ATPase subunit G 1 OS=Homo sapiens OX=9606 GN=ATP6V1G1 PE=1 SV=3	Inappropriate ioctl for device	9.2	O75348;O95670	O75348	2	5	5	5	33.1	13.757	118	0	64.037	3627;3628;8574;30795;33469	True;True;True;True;True	3879;3880;9219;33355;33356;36334	16502;16503;39848;39849;140545;140546;140547;152051;152052	16502;16503;39848;140546;152051	338	81	0.16485	0.1611	0.14569	0.19298	0.15486	0.16517	0.13995	0.22944	0.12898	0.17382	0.14564	0.1744	0.16485	0.1611	0.14569	0.19298	0.15486	0.16517	0.13995	0.22944	0.12898	0.17382	0.14564	0.1744	0.977	no	1.325
496	O75351	Vacuolar protein sorting-associated protein 4B OS=Homo sapiens OX=9606 GN=VPS4B PE=1 SV=2	Inappropriate ioctl for device	7.2	O75351	O75351	1	16	16	12	43.7	49.301	444	0	123.82	4003;4887;5056;8188;8344;10552;13378;15606;22029;23480;25864;26657;28088;31931;38455;47806	True;True;True;True;True;True;True;True;True;True;True;True;True;True;True;True	4280;5228;5407;8803;8976;11354;14369;16763;23656;25186;27704;28555;30089;34638;42002;52113	18072;18073;18074;18075;18076;18077;18078;22342;23086;38166;38167;38834;38835;38836;38837;38838;38839;38840;38841;38842;48943;48944;48945;48946;61257;71389;71390;71391;71392;101516;101517;101518;101519;101520;107516;118251;118252;118253;121658;127856;127857;127858;145593;145594;172538;172539;172540;172541;172542;218042;218043;218044;218045;218046;218047	18072;22342;23086;38166;38840;48945;61257;71389;101516;107516;118252;121658;127857;145593;172539;218043	--	--	0.16232	0.13731	0.15915	0.2027	0.18129	0.15328	0.14791	0.21769	0.14172	0.17598	0.15475	0.16627	0.16232	0.13731	0.15915	0.2027	0.18129	0.15328	0.14791	0.21769	0.14172	0.17598	0.15475	0.16627	0.846	no	1.274
497	O75352	Mannose-P-dolichol utilization defect 1 protein OS=Homo sapiens OX=9606 GN=MPDU1 PE=1 SV=2	Inappropriate ioctl for device	9.2	O75352	O75352	1	2	2	2	9.7	26.638	247	0	24.262	15981;27192	True;True	17160;29104	73272;73273;124034;124035;124036	73272;124034	--	--	0	0	0	0	0	0	0	0	0	0	0	0	0	0	0	0	0	0	0	0	0	0	0	0	--	no	--
498	O75354	Ectonucleoside triphosphate diphosphohydrolase 6 OS=Homo sapiens OX=9606 GN=ENTPD6 PE=1 SV=3	Inappropriate ioctl for device	9.7	O75354	O75354	1	2	2	2	5.8	53.245	484	0	6.4317	11390;44051	True;True	12252;48082	52425;52426;199460	52425;199460	--	--	0.11666	0.13932	0.12631	0.20427	0.15617	0.25728	0.15422	0.14289	0.12157	0.30668	0.14585	0.12879	0.11666	0.13932	0.12631	0.20427	0.15617	0.25728	0.15422	0.14289	0.12157	0.30668	0.14585	0.12879	1.194	no	1.617
499	O75356	Ectonucleoside triphosphate diphosphohydrolase 5 OS=Homo sapiens OX=9606 GN=ENTPD5 PE=1 SV=1	Inappropriate ioctl for device	6.3	O75356;REV__Q5VUR7;REV__Q5TYW2;REV__Q5SQ80;REV__Q5CZ79;REV__Q4UJ75;REV__Q8N2N9;REV__Q5JPF3;REV__A6QL64	O75356	9	14	14	14	41.6	47.517	428	0	90.892	2423;4039;5598;15253;16878;19971;24249;25913;29787;33818;33964;38797;41565;49263	True;True;True;True;True;True;True;True;True;True;True;True;True;True	2571;4322;5993;16380;18129;21414;25998;27755;31889;36764;36943;36944;42394;45368;53663	11200;11201;11202;11203;11204;11205;11206;11207;18334;18335;18336;25425;25426;25427;25428;25429;69780;69781;77340;77341;91714;91715;91716;91717;111396;111397;111398;111399;111400;111401;111402;111403;111404;118379;118380;118381;118382;118383;118384;135961;135962;153530;153531;153532;153533;154198;154199;154200;154201;154202;154203;154204;154205;154206;154207;154208;174038;186842;224999	11200;18334;25426;69781;77340;91716;111398;118384;135961;153533;154199;174038;186842;224999	339	341	0.17328	0.097658	0.20708	0.20139	0.19265	0.14112	0.15046	0.17956	0.15794	0.17335	0.19706	0.13917	0.17328	0.097658	0.20708	0.20139	0.19265	0.14112	0.15046	0.17956	0.15794	0.17335	0.19706	0.13917	0.564	no	0.973
500	O75363	Breast carcinoma-amplified sequence 1 OS=Homo sapiens OX=9606 GN=BCAS1 PE=1 SV=2	Inappropriate ioctl for device	4.7	O75363	O75363	1	12	12	12	23.3	61.708	584	0	29.033	2878;6967;7301;7302;12521;30391;35092;37491;40905;41345;41885;42480	True;True;True;True;True;True;True;True;True;True;True;True	3094;7494;7855;7856;13460;32763;38332;40971;44665;45136;45711;46358	13520;32511;32512;32513;32514;34004;34005;34006;34007;34008;57708;138737;138738;138739;138740;158765;168350;168351;168352;168353;168354;168355;168356;183779;183780;183781;183782;183783;183784;185949;185950;185951;185952;185953;185954;185955;185956;185957;185958;188289;188290;190484;190485	13520;32513;34004;34006;57708;138737;158765;168350;183779;185953;188289;190485	--	--	0.1924	0.080193	0.21257	0.19963	0.19242	0.11494	0.14397	0.13294	0.23097	0.13937	0.19596	0.1334	0.1924	0.080193	0.21257	0.19963	0.19242	0.11494	0.14397	0.13294	0.23097	0.13937	0.19596	0.1334	0.417	down	0.939
501	O75367	Core histone macro-H2A.1 OS=Homo sapiens OX=9606 GN=MACROH2A1 PE=1 SV=4	Inappropriate ioctl for device	10.5	O75367	O75367	1	19	19	17	53	39.617	372	0	173.59	369;1596;1948;5235;8908;13901;13902;15265;15776;17466;18144;22579;24701;31125;31126;31526;35247;37660;38139	True;True;True;True;True;True;True;True;True;True;True;True;True;True;True;True;True;True;True	388;1691;2072;5599;9572;14926;14927;16394;16949;18752;19463;24236;26478;33777;33778;34200;38521;38522;41155;41668	1642;1643;1644;1645;1646;1647;1648;1649;1650;1651;1652;1653;1654;1655;1656;1657;7248;7249;7250;7251;7252;7253;9035;9036;24022;24023;24024;24025;41365;41366;41367;41368;41369;63437;63438;63439;63440;63441;63442;63443;63444;63445;69838;69839;69840;69841;69842;72223;72224;72225;72226;72227;72228;72229;80245;80246;80247;80248;80249;80250;80251;80252;80253;80254;80255;80256;80257;80258;80259;80260;802…	1645;7251;9035;24023;41368;63437;63443;69838;72225;80254;83478;104007;113507;142065;142070;143694;159411;168994;171127	340	342	0.15637	0.13975	0.1389	0.21067	0.16838	0.18121	0.14219	0.22286	0.11529	0.1928	0.15766	0.15361	0.15637	0.13975	0.1389	0.21067	0.16838	0.18121	0.14219	0.22286	0.11529	0.1928	0.15766	0.15361	0.894	no	1.517
502	O75368	SH3 domain-binding glutamic acid-rich-like protein OS=Homo sapiens OX=9606 GN=SH3BGRL PE=1 SV=1	Inappropriate ioctl for device	4.9	O75368	O75368	1	9	9	9	85.1	12.774	114	0	174.85	10579;10634;14645;19743;19744;23359;34984;47325;47326	True;True;True;True;True;True;True;True;True	11385;11440;15721;21172;21173;25061;38185;38186;51607;51608	49065;49066;49067;49068;49069;49070;49071;49072;49237;49238;49239;49240;49241;49242;49243;49244;49245;49246;49247;66829;66830;66831;66832;66833;66834;90557;90558;90559;90560;90561;90562;106936;106937;106938;106939;106940;106941;106942;106943;106944;158301;158302;158303;158304;158305;158306;158307;158308;158309;158310;216333;216334;216335;216336;216337;216338;216339;216340;216341	49069;49241;66831;90558;90560;106937;158308;216333;216340	--	--	0.16134	0.15012	0.16018	0.21239	0.17199	0.14442	0.16537	0.1736	0.13249	0.16811	0.167	0.17549	0.16134	0.15012	0.16018	0.21239	0.17199	0.14442	0.16537	0.1736	0.13249	0.16811	0.167	0.17549	0.930	no	1.326
503	O75369	Filamin-B OS=Homo sapiens OX=9606 GN=FLNB PE=1 SV=2	Inappropriate ioctl for device	5.5	O75369	O75369	1	125	114	111	55.9	278.16	2602	0	323.31	182;633;917;1415;1456;1525;1559;1658;1659;1662;1976;1980;1981;3041;3087;4437;4514;4754;5005;5019;5313;5413;5730;5751;5752;6198;6199;6255;8089;8094;8322;8323;10968;11414;11577;11578;12039;13269;13943;14192;14208;14656;14670;15534;15899;16008;16678;18153;18679;18753;18960;19529;19536;19568;19815;20277;20924;21014;21164;21218;22561;22790;23692;24655;26765;27673;29067;29432;29445;29927;29949;32844;32…	True;True;True;False;True;True;True;True;True;True;False;True;True;True;True;True;True;True;True;True;True;True;True;True;True;False;False;True;True;True;True;True;True;True;True;True;True;True;True;True;True;True;True;True;True;True;True;True;True;True;True;True;True;True;True;True;True;True;False;True;True;False;True;True;False;True;True;False;True;True;True;True;True;True;True;True;False;False…	182;183;663;664;967;1495;1539;1615;1652;1653;1756;1757;1760;2102;2106;2107;3266;3315;4752;4833;5085;5353;5369;5683;5786;6137;6160;6161;6162;6163;6641;6642;6700;8699;8704;8952;8953;11796;12277;12455;12456;12944;14258;14972;14973;15232;15252;15733;15748;16680;16681;17073;17187;17920;19473;20048;20128;20347;20945;20952;20988;21248;21736;22456;22457;22553;22708;22765;24213;24214;24455;25409;26430;286…	697;698;699;700;701;702;703;704;705;706;707;2903;2904;2905;2906;2907;2908;2909;2910;2911;2912;2913;4304;4305;4306;4307;4308;4309;6271;6272;6495;6984;6985;6986;6987;6988;6989;7123;7124;7125;7126;7127;7128;7129;7480;7481;7482;7483;7484;7485;7486;7487;7498;9214;9224;9225;9226;14127;14128;14129;14130;14131;14132;14133;14134;14262;14263;14264;14265;14266;20730;20731;20732;20733;20734;20982;20983;20984…	705;2912;4305;6272;6495;6989;7128;7480;7483;7498;9214;9224;9226;14132;14262;20732;20982;21897;22788;22956;24302;24704;26060;26141;26153;27942;27957;28174;37720;37751;38703;38712;50611;52522;53273;53281;55200;60679;63642;64610;64702;66874;66937;71010;72728;73560;76564;83517;85775;86067;86995;89487;89515;89644;90975;93313;96194;96462;97156;97458;103895;104871;109021;113326;122040;126146;132036;1343…	341;342;343;344;345;346;347;348;349;350;351;352;353;354;355;356;357;358;359	75;270;491;549;918;1129;1201;1206;1589;1766;1798;2020;2129;2148;2162;2293;2441;2445;2561	0.15558	0.1567	0.15976	0.21568	0.15798	0.14437	0.15616	0.22689	0.14391	0.18005	0.13933	0.1426	0.15558	0.1567	0.15976	0.21568	0.15798	0.14437	0.15616	0.22689	0.14391	0.18005	0.13933	0.1426	1.007	no	1.350
504	O75376	Nuclear receptor corepressor 1 OS=Homo sapiens OX=9606 GN=NCOR1 PE=1 SV=2	Inappropriate ioctl for device	7.1	O75376	O75376	1	4	4	4	2.3	270.21	2440	0	8.0568	15457;18416;28205;46295	True;True;True;True	16599;19760;30217;50509	70634;84632;128286;210714;210715;210716	70634;84632;128286;210714	--	--	0.15478	0.14422	0.14836	0.19741	0.15887	0.17877	0.12883	0.18239	0.22958	0.15733	0.12653	0.17533	0.15478	0.14422	0.14836	0.19741	0.15887	0.17877	0.12883	0.18239	0.22958	0.15733	0.12653	0.17533	0.932	no	1.331
505	O75380	NADH dehydrogenase [ubiquinone] iron-sulfur protein 6, mitochondrial OS=Homo sapiens OX=9606 GN=NDUFS6 PE=1 SV=1	Inappropriate ioctl for device	8.4	O75380	O75380	1	5	5	5	60.5	13.711	124	0	25.081	34365;41038;44724;46671;47331	True;True;True;True;True	37437;44804;48798;50911;51613	155753;155754;155755;155756;184348;184349;203173;203174;203175;212557;212558;212559;216351;216352;216353;216354;216355;216356;216357;216358	155756;184348;203173;212558;216352	--	--	0.18751	0.13433	0.15533	0.19472	0.22637	0.10364	0.18531	0.14258	0.14424	0.14721	0.23502	0.13627	0.18751	0.13433	0.15533	0.19472	0.22637	0.10364	0.18531	0.14258	0.14424	0.14721	0.23502	0.13627	0.716	no	1.254
506	O75381	Peroxisomal membrane protein PEX14 OS=Homo sapiens OX=9606 GN=PEX14 PE=1 SV=1	Inappropriate ioctl for device	4.6	O75381	O75381	1	4	4	4	12.7	41.236	377	0	6.4895	3932;10686;20997;21070	True;True;True;True	4207;11496;22536;22610	17748;49403;49404;96406;96407;96712;96713;96714;96715	17748;49403;96406;96712	--	--	0.13673	0.1389	0.14115	0.24366	0.14628	0.19045	0.13168	0.21497	0.13442	0.19703	0.13628	0.16794	0.13673	0.1389	0.14115	0.24366	0.14628	0.19045	0.13168	0.21497	0.13442	0.19703	0.13628	0.16794	1.016	no	1.726
507	O75382	Tripartite motif-containing protein 3 OS=Homo sapiens OX=9606 GN=TRIM3 PE=1 SV=2	Inappropriate ioctl for device	7.9	O75382	O75382	1	2	2	2	3.6	80.829	744	0	3.8175	14732;25696	True;True	15811;27527	67153;117679;117680;117681;117682	67153;117679	--	--	0.1542	0.14794	0.15562	0.1983	0.17642	0.16486	0.13131	0.2151	0.14822	0.21167	0.13867	0.15502	0.1542	0.14794	0.15562	0.1983	0.17642	0.16486	0.13131	0.2151	0.14822	0.21167	0.13867	0.15502	0.959	no	1.274
508	O75390	Citrate synthase, mitochondrial OS=Homo sapiens OX=9606 GN=CS PE=1 SV=2	Inappropriate ioctl for device	8.5	O75390	O75390	1	14	14	14	42.7	51.712	466	0	108.7	262;2318;4478;5955;7893;9167;15080;16241;18316;21874;29118;38611;43097;47091	True;True;True;True;True;True;True;True;True;True;True;True;True;True	269;270;2464;4795;6383;8484;9849;16197;17430;19647;19648;23494;31191;42178;42179;42180;47036;51359	1091;1092;1093;1094;10781;10782;10783;10784;20836;27007;27008;27009;27010;27011;27012;27013;27014;27015;27016;27017;27018;36643;36644;36645;36646;36647;42520;69067;69068;69069;69070;69071;69072;69073;69074;69075;74502;74503;74504;74505;74506;74507;74508;74509;74510;74511;74512;74513;74514;74515;84175;84176;84177;84178;84179;84180;84181;84182;84183;84184;100738;100739;100740;100741;100742;100743;1…	1091;10781;20836;27010;36643;42520;69074;74512;84179;100738;132345;173235;193906;215358	360;361;362;363;364;365	154;165;243;373;452;458	0.1527	0.1415	0.15013	0.19852	0.17474	0.18049	0.14694	0.20418	0.12836	0.20327	0.1606	0.1538	0.1527	0.1415	0.15013	0.19852	0.17474	0.18049	0.14694	0.20418	0.12836	0.20327	0.1606	0.1538	0.927	no	1.322
509	O75391	Sperm-associated antigen 7 OS=Homo sapiens OX=9606 GN=SPAG7 PE=1 SV=2	Inappropriate ioctl for device	8.2	O75391	O75391	1	5	5	5	24.2	26.034	227	0	7.9638	4941;8731;11735;35866;49587	True;True;True;True;True	5284;9385;12623;39235;54005	22500;40366;40367;53889;53890;53891;161906;226238	22500;40367;53889;161906;226238	--	--	0.14746	0.17023	0.15068	0.17683	0.18016	0.16797	0.13541	0.20002	0.12622	0.23848	0.1314	0.14411	0.14746	0.17023	0.15068	0.17683	0.18016	0.16797	0.13541	0.20002	0.12622	0.23848	0.1314	0.14411	1.154	no	1.174
510	O75394	39S ribosomal protein L33, mitochondrial OS=Homo sapiens OX=9606 GN=MRPL33 PE=1 SV=1	Inappropriate ioctl for device	11.5	O75394;REV__Q9NRC6	O75394;REV__Q9NRC6	2	2	2	2	26.2	7.6191	65	0.0024295	1.6025	28927;45255	True;True	30988;49382	131308;131309;131310;131311;205886;205887;205888;205889	131311;205886	--	--	0.16287	0.13803	0.15117	0.21654	0.16296	0.17047	0.1335	0.20238	0.14253	0.22947	0.1584	0.13841	0.16287	0.13803	0.15117	0.21654	0.16296	0.17047	0.1335	0.20238	0.14253	0.22947	0.1584	0.13841	0.847	no	1.432
511	O75396	Vesicle-trafficking protein SEC22b OS=Homo sapiens OX=9606 GN=SEC22B PE=1 SV=4	Inappropriate ioctl for device	6.9	O75396	O75396	1	8	8	8	47.4	24.593	215	0	77.659	2911;6594;14674;20771;23656;31955;43326;45403	True;True;True;True;True;True;True;True	3133;7061;15752;22291;22292;25373;34664;47293;47294;49541;49542	13644;29640;29641;29642;29643;29644;29645;29646;29647;66944;66945;66946;66947;66948;66949;66950;66951;66952;95604;95605;95606;95607;95608;95609;95610;95611;95612;95613;95614;95615;95616;95617;95618;108894;145694;145695;195515;195516;195517;195518;195519;195520;195521;195522;195523;195524;195525;195526;195527;195528;195529;195530;195531;195532;195533;206749;206750;206751	13644;29645;66952;95611;108894;145694;195518;206750	366;367;368	6;20;149	0.14891	0.14312	0.15241	0.18837	0.17845	0.1831	0.14837	0.20089	0.1523	0.18168	0.14572	0.148	0.14891	0.14312	0.15241	0.18837	0.17845	0.1831	0.14837	0.20089	0.1523	0.18168	0.14572	0.148	0.961	no	1.236
512	O75400	Pre-mRNA-processing factor 40 homolog A OS=Homo sapiens OX=9606 GN=PRPF40A PE=1 SV=2	Inappropriate ioctl for device	7.6	O75400;Q6NWY9	O75400	2	16	16	16	15.4	108.8	957	0	21.493	10645;13794;13912;14091;20084;23970;30298;33429;33817;36296;36825;38625;39591;42054;43268;43277	True;True;True;True;True;True;True;True;True;True;True;True;True;True;True;True	11451;14814;14937;15125;21533;25698;32624;36281;36763;39693;40261;42201;43239;45910;47226;47237	49273;63016;63476;63477;64249;64250;64251;92334;110161;110162;110163;110164;110165;110166;110167;110168;110169;138159;151908;153529;163397;165740;165741;165742;173336;177276;177277;177278;177279;177280;177281;188981;194942;194987;194988;194989	49273;63016;63476;64249;92334;110161;138159;151908;153529;163397;165740;173336;177276;188981;194942;194988	--	--	0.13648	0.15898	0.13203	0.19135	0.16237	0.20645	0.13924	0.21997	0.1233	0.219	0.13344	0.15266	0.13648	0.15898	0.13203	0.19135	0.16237	0.20645	0.13924	0.21997	0.1233	0.219	0.13344	0.15266	1.165	no	1.449
513	O75410	Transforming acidic coiled-coil-containing protein 1 OS=Homo sapiens OX=9606 GN=TACC1 PE=1 SV=2	Inappropriate ioctl for device	4.5	O75410	O75410	1	9	9	7	12.9	87.793	805	0	24.244	1037;1815;9382;10747;19108;31456;32495;36486;41159	True;True;True;True;True;True;True;True;True	1095;1930;10083;11562;20501;34127;35261;39898;44932	4787;8236;8237;8238;43581;49727;49728;87584;87585;87586;143435;148026;148027;164098;164099;164100;164101;184991	4787;8237;43581;49727;87584;143435;148026;164098;184991	369	652	0.16023	0.14912	0.16759	0.17103	0.17852	0.1652	0.16088	0.20705	0.12176	0.19062	0.16412	0.14481	0.16023	0.14912	0.16759	0.17103	0.17852	0.1652	0.16088	0.20705	0.12176	0.19062	0.16412	0.14481	0.931	no	1.021
514	O75427	Leucine-rich repeat and calponin homology domain-containing protein 4 OS=Homo sapiens OX=9606 GN=LRCH4 PE=1 SV=2	Inappropriate ioctl for device	8.3	O75427	O75427	1	5	5	5	11.1	73.449	683	0	30.317	2212;25384;32531;39816;39954	True;True;True;True;True	2353;27192;35299;43483;43629	10304;116280;148154;148155;178217;178812;178813;178814	10304;116280;148155;178217;178813	--	--	0.090247	0.19794	0.097826	0.23419	0.12137	0.25717	0.15247	0.21744	0.12251	0.18465	0.16014	0.1666	0.090247	0.19794	0.097826	0.23419	0.12137	0.25717	0.15247	0.21744	0.12251	0.18465	0.16014	0.1666	2.193	up	2.394
515	O75431	Metaxin-2 OS=Homo sapiens OX=9606 GN=MTX2 PE=1 SV=1	Inappropriate ioctl for device	6.2	O75431	O75431	1	6	6	6	19	29.763	263	0	20.926	1830;2847;15459;19474;25738;35929	True;True;True;True;True;True	1946;3063;16601;20887;27571;39299	8516;8517;8518;13420;13421;13422;13423;13424;13425;70639;70640;70641;70642;70643;70644;70645;70646;70647;70648;70649;70650;70651;89176;89177;89178;117831;117832;162093;162094;162095	8516;13421;70639;89176;117831;162094	--	--	0.14871	0.12284	0.14748	0.21544	0.18387	0.17885	0.13019	0.19863	0.14484	0.22974	0.15107	0.13493	0.14871	0.12284	0.14748	0.21544	0.18387	0.17885	0.13019	0.19863	0.14484	0.22974	0.15107	0.13493	0.826	no	1.461
516	O75436	Vacuolar protein sorting-associated protein 26A OS=Homo sapiens OX=9606 GN=VPS26A PE=1 SV=2	Inappropriate ioctl for device	6.5	O75436	O75436	1	11	11	10	43.1	38.169	327	0	57.752	9596;9766;11886;12457;14830;18864;25225;34991;38721;48257;48365	True;True;True;True;True;True;True;True;True;True;True	10311;10488;12783;13387;15924;20245;27023;27024;38196;42314;52593;52594;52705	45064;45065;45066;45067;45715;45716;45717;45718;54468;54469;54470;54471;54472;54473;54474;57133;57134;67623;67624;67625;86628;86629;86630;86631;86632;86633;86634;86635;86636;86637;115616;115617;115618;115619;115620;115621;158348;158349;173741;173742;173743;173744;220274;220275;220276;220277;220278;220279;220280;220281;220726;220727	45064;45718;54468;57133;67623;86628;115621;158348;173741;220278;220726	370;371;372	236;261;327	0.15439	0.14596	0.16244	0.19151	0.17159	0.18143	0.14537	0.21819	0.13928	0.19019	0.1499	0.16227	0.15439	0.14596	0.16244	0.19151	0.17159	0.18143	0.14537	0.21819	0.13928	0.19019	0.1499	0.16227	0.945	no	1.179
517	O75438	NADH dehydrogenase [ubiquinone] 1 beta subcomplex subunit 1 OS=Homo sapiens OX=9606 GN=NDUFB1 PE=1 SV=1	Inappropriate ioctl for device	9.4	O75438	O75438	1	2	2	2	32.8	6.9611	58	0	8.2145	10219;45836	True;True	10970;50034	47639;47640;47641;47642;47643;47644;47645;47646;208697;208698	47639;208697	--	--	0.19924	0.15264	0.17182	0.20786	0.16413	0.10431	0.13802	0.17638	0.19257	0.18423	0.17308	0.12844	0.19924	0.15264	0.17182	0.20786	0.16413	0.10431	0.13802	0.17638	0.19257	0.18423	0.17308	0.12844	0.766	no	1.210
518	O75439	Mitochondrial-processing peptidase subunit beta OS=Homo sapiens OX=9606 GN=PMPCB PE=1 SV=2	Inappropriate ioctl for device	6.8	O75439	O75439	1	13	13	13	30.3	54.366	489	0	119.1	6686;10925;12755;19160;20956;21834;24362;35952;37181;38747;39568;41260;42010	True;True;True;True;True;True;True;True;True;True;True;True;True	7159;11751;13709;20558;22491;23450;26120;39324;40640;40641;42342;43215;45040;45866	30711;30712;30713;30714;50485;58647;87770;87771;87772;87773;87774;87775;96282;96283;100542;100543;100544;100545;100546;100547;100548;100549;111896;162181;167191;167192;173862;173863;173864;173865;173866;173867;173868;173869;173870;173871;177171;177172;177173;177174;185518;185519;185520;185521;185522;185523;188848;188849	30711;50485;58647;87774;96282;100548;111896;162181;167192;173867;177172;185522;188848	373	331	0.13293	0.12841	0.13502	0.22245	0.15422	0.21485	0.1247	0.26962	0.11241	0.21344	0.12211	0.16084	0.13293	0.12841	0.13502	0.22245	0.15422	0.21485	0.1247	0.26962	0.11241	0.21344	0.12211	0.16084	0.966	no	1.648
519	O75448	Mediator of RNA polymerase II transcription subunit 24 OS=Homo sapiens OX=9606 GN=MED24 PE=1 SV=1	Inappropriate ioctl for device	6.9	O75448	O75448	1	1	1	1	1.4	110.3	989	0	5.8026	25445	TRUE	27257	116576	116576	--	--	0	0	0	0	0	0	0	0	0	0	0	0	0	0	0	0	0	0	0	0	0	0	0	0	--	no	--
520	O75475	PC4 and SFRS1-interacting protein OS=Homo sapiens OX=9606 GN=PSIP1 PE=1 SV=1	Inappropriate ioctl for device	9.9	O75475	O75475	1	11	9	9	18.3	60.103	530	0	14.896	4028;5409;5909;5910;17694;18667;19248;30361;32230;34909;43737	True;True;True;True;False;True;True;False;True;True;True	4311;5782;6335;6336;18996;20034;20653;32717;34966;38106;47741	18248;18249;18250;18251;24632;24633;26833;26834;81515;81516;81517;81518;81519;81520;81521;81522;81523;81524;81525;81526;81527;85725;88188;88189;138536;138537;147001;147002;147003;158110;197942;197943;197944;197945	18249;24632;26833;26834;81521;85725;88188;138537;147002;158110;197942	374;375	15;396	0.15389	0.14595	0.14595	0.17357	0.1738	0.19225	0.15722	0.17834	0.12418	0.26452	0.14273	0.12885	0.15389	0.14595	0.14595	0.17357	0.1738	0.19225	0.15722	0.17834	0.12418	0.26452	0.14273	0.12885	0.948	no	1.189
521	O75477	Erlin-1 OS=Homo sapiens OX=9606 GN=ERLIN1 PE=1 SV=2	Inappropriate ioctl for device	8.1	O75477	O75477	1	11	8	8	20.7	39.171	348	0	38.541	547;2006;6523;8176;11172;21285;26788;28962;31379;39843;41653	True;True;True;True;True;False;False;True;True;False;True	571;2134;6985;8791;12018;22835;28688;31029;34046;34047;43512;45459	2435;2436;2437;9294;9295;9296;29298;29299;29300;29301;38105;38106;38107;38108;38109;38110;38111;38112;38113;51273;51274;51275;97674;97675;97676;122116;122117;122118;122119;122120;122121;131611;131612;131613;143098;143099;143100;143101;143102;143103;143104;178378;178379;178380;178381;178382;178383;178384;178385;178386;178387;178388;178389;187148;187149;187150	2435;9296;29300;38111;51274;97674;122117;131613;143100;178382;187150	376	188	0.14986	0.14426	0.15657	0.1981	0.17815	0.17392	0.14077	0.2044	0.12409	0.22288	0.15135	0.13873	0.14986	0.14426	0.15657	0.1981	0.17815	0.17392	0.14077	0.2044	0.12409	0.22288	0.15135	0.13873	0.963	no	1.265
522	O75487	Glypican-4 OS=Homo sapiens OX=9606 GN=GPC4 PE=1 SV=4	Inappropriate ioctl for device	6.7	O75487;Q9Y625	O75487;Q9Y625	2	2	2	2	5.4	62.411	556	0.00039239	2.155	24862;49440	True;True	26642;53845	114152;114153;114154;225615	114153;225615	--	--	0.16195	0.11949	0.16342	0.1911	0.16623	0.19782	0.15692	0.21104	0.11879	0.18038	0.16216	0.17071	0.16195	0.11949	0.16342	0.1911	0.16623	0.19782	0.15692	0.21104	0.11879	0.18038	0.16216	0.17071	0.738	no	1.169
523	O75489	NADH dehydrogenase [ubiquinone] iron-sulfur protein 3, mitochondrial OS=Homo sapiens OX=9606 GN=NDUFS3 PE=1 SV=1	Inappropriate ioctl for device	7.6	O75489	O75489	1	11	11	11	37.5	30.241	264	0	77.441	5469;12274;20636;20637;22275;22448;34701;35945;38502;43263;46865	True;True;True;True;True;True;True;True;True;True;True	5851;13196;22117;22118;23914;24096;37832;39317;42053;47221;51119	24911;24912;24913;24914;56405;56406;94812;94813;94814;94815;94816;94817;102458;102459;102460;103436;103437;103438;103439;103440;103441;103442;103443;157105;157106;157107;157108;162156;172725;172726;172727;172728;172729;172730;172731;172732;194910;194911;194912;194913;194914;194915;194916;194917;213481;213482;213483;213484;213485;213486;213487;213488	24912;56405;94815;94817;102459;103436;157107;162156;172727;194913;213482	--	--	0.17627	0.12573	0.1658	0.18633	0.19054	0.15264	0.13817	0.17418	0.17597	0.17112	0.16919	0.14863	0.17627	0.12573	0.1658	0.18633	0.19054	0.15264	0.13817	0.17418	0.17597	0.17112	0.16919	0.14863	0.713	no	1.124
524	O75494	Serine/arginine-rich splicing factor 10 OS=Homo sapiens OX=9606 GN=SRSF10 PE=1 SV=1	Inappropriate ioctl for device	11.8	O75494;Q8WXF0	O75494	2	6	6	6	18.7	31.3	262	0	14.424	4970;4971;14903;34218;37150;48112	True;True;True;True;True;True	5313;5314;16001;37259;40608;52441	22608;22609;22610;67999;68000;68001;68002;155224;167095;219519	22608;22610;68000;155224;167095;219519	--	--	0.13369	0.15022	0.14588	0.19921	0.15416	0.20028	0.12364	0.21244	0.14084	0.22271	0.13317	0.15089	0.13369	0.15022	0.14588	0.19921	0.15416	0.20028	0.12364	0.21244	0.14084	0.22271	0.13317	0.15089	1.124	no	1.366
525	O75503	Ceroid-lipofuscinosis neuronal protein 5 OS=Homo sapiens OX=9606 GN=CLN5 PE=1 SV=2	Inappropriate ioctl for device	7.5	O75503	O75503	1	4	4	4	9.5	41.496	358	0	3.3558	20733;27814;41612;48431	True;True;True;True	22232;29794;45415;52774	95309;95310;126748;186985;186986;220981;220982	95310;126748;186985;220981	--	--	0.14496	0.14355	0.14032	0.20893	0.16284	0.18473	0.13945	0.1831	0.14562	0.22908	0.1463	0.14245	0.14496	0.14355	0.14032	0.20893	0.16284	0.18473	0.13945	0.1831	0.14562	0.22908	0.1463	0.14245	0.990	no	1.489
526	O75506	Heat shock factor-binding protein 1 OS=Homo sapiens OX=9606 GN=HSBP1 PE=1 SV=1	Inappropriate ioctl for device	4	O75506	O75506	1	2	2	2	47.4	8.5435	76	0	16.12	13509;31580	True;True	14509;34261;34262	61901;61902;143897;143898	61901;143897	377;378	30;56	0.1368	0.14107	0.15725	0.2242	0.14714	0.20671	0.13328	0.23368	0.11534	0.1994	0.13611	0.1822	0.1368	0.14107	0.15725	0.2242	0.14714	0.20671	0.13328	0.23368	0.11534	0.1994	0.13611	0.1822	1.031	no	1.426
527	O75521	Enoyl-CoA delta isomerase 2, mitochondrial OS=Homo sapiens OX=9606 GN=ECI2 PE=1 SV=4	Inappropriate ioctl for device	9.4	O75521	O75521	1	12	12	12	37.8	43.585	394	0	67.528	3776;3794;5367;23461;25796;29599;31016;32276;33278;34899;39469;47445	True;True;True;True;True;True;True;True;True;True;True;True	4035;4036;4059;5739;25166;27631;31696;33654;33655;35028;36105;38095;43106;51732	17087;17088;17089;17090;17091;17092;17093;17201;24502;107473;118036;118037;135121;135122;135123;135124;141611;141612;147204;151298;151299;158081;158082;158083;158084;158085;158086;176708;176709;176710;176711;216780;216781	17091;17201;24502;107473;118036;135121;141611;147204;151299;158081;176709;216781	379;380	173;299	0.19411	0.11058	0.17452	0.17396	0.19053	0.16071	0.16415	0.1971	0.14032	0.1518	0.18143	0.15429	0.19411	0.11058	0.17452	0.17396	0.19053	0.16071	0.16415	0.1971	0.14032	0.1518	0.18143	0.15429	0.570	no	0.997
528	O75525	KH domain-containing, RNA-binding, signal transduction-associated protein 3 OS=Homo sapiens OX=9606 GN=KHDRBS3 PE=1 SV=1	Inappropriate ioctl for device	7.8	O75525	O75525	1	3	1	1	2.3	38.799	346	0.0093872	1.0985	13289;48634;48934	False;True;False	14279;52990;53302;53303	60800;60801;60802;60803;60804;221903;221904;223317;223318;223319;223320;223321;223322;223323;223324;223325	60800;221904;223319	381	10	0	0	0	0	0	0	0.19888	0.17247	0.11227	0.24692	0.10662	0.16284	0	0	0	0	0	0	0.19888	0.17247	0.11227	0.24692	0.10662	0.16284	--	no	--
529	O75531	Barrier-to-autointegration factor OS=Homo sapiens OX=9606 GN=BANF1 PE=1 SV=1	Inappropriate ioctl for device	5.9	O75531	O75531	1	5	5	5	52.8	10.058	89	0	53.434	5170;5523;11829;18562;22264	True;True;True;True;True	5528;5913;5914;12722;19918;19919;23903	23698;25135;25136;25137;25138;25139;25140;25141;25142;25143;25144;25145;25146;25147;54302;54303;54304;85307;85308;85309;102429;102430	23698;25143;54304;85307;102430	382	15	0.15569	0.14861	0.1504	0.19355	0.15351	0.20057	0.15043	0.21312	0.09945	0.20022	0.1851	0.16343	0.15569	0.14861	0.1504	0.19355	0.15351	0.20057	0.15043	0.21312	0.09945	0.20022	0.1851	0.16343	0.955	no	1.287
530	O75533	Splicing factor 3B subunit 1 OS=Homo sapiens OX=9606 GN=SF3B1 PE=1 SV=3	Inappropriate ioctl for device	7.1	O75533	O75533	1	40	40	40	33.5	145.83	1304	0	264.96	1822;1983;3951;7440;8863;9474;11675;15173;15802;21736;21737;21944;22046;22049;23061;23063;24411;24566;24567;27169;27170;28677;28761;30811;30862;32601;34758;34970;36375;38507;39795;40458;41083;41927;45451;46123;47454;47455;47456;47477	True;True;True;True;True;True;True;True;True;True;True;True;True;True;True;True;True;True;True;True;True;True;True;True;True;True;True;True;True;True;True;True;True;True;True;True;True;True;True;True	1937;2109;2110;4228;8005;9523;10181;12559;16295;16975;23343;23344;23569;23675;23678;24738;24740;26172;26336;26337;29081;29082;30719;30808;33380;33455;35372;35373;37900;38170;39782;42058;43460;44182;44852;45761;49593;50333;51741;51742;51743;51744;51765	8479;8480;8481;9229;9230;9231;9232;9233;17815;17816;17817;17818;17819;17820;34679;34680;40952;43958;53608;53609;69434;69435;69436;69437;69438;69439;69440;69441;72310;72311;72312;72313;100143;100144;100145;101030;101031;101032;101033;101034;101035;101579;101580;101581;101586;101587;101588;105878;105881;105882;112312;112313;112314;112315;112951;112952;123957;123958;123959;123960;123961;123962;12396…	8481;9233;17818;34679;40952;43958;53608;69435;72312;100143;100144;101030;101581;101588;105878;105881;112313;112951;112952;123959;123965;130344;130609;140610;140883;148502;157278;158266;163701;172757;178144;181456;184554;188469;206972;210119;216815;216817;216820;216873	383;384;385	346;407;1006	0.13692	0.14694	0.13958	0.20445	0.15971	0.21075	0.13958	0.19803	0.1273	0.22974	0.14201	0.15385	0.13692	0.14694	0.13958	0.20445	0.15971	0.21075	0.13958	0.19803	0.1273	0.22974	0.14201	0.15385	1.073	no	1.465
531	O75534	Cold shock domain-containing protein E1 OS=Homo sapiens OX=9606 GN=CSDE1 PE=1 SV=2	Inappropriate ioctl for device	6.2	O75534	O75534	1	18	18	18	26.3	88.884	798	0	61.125	3877;7010;7566;8072;10162;13054;14521;14522;14875;16466;25173;26766;26989;28890;31758;43749;44392;46706	True;True;True;True;True;True;True;True;True;True;True;True;True;True;True;True;True;True	4144;7541;8140;8681;10910;14021;15590;15591;15972;17694;26971;28666;28893;30950;34453;47755;48445;50949	17503;17504;17505;17506;17507;32672;35248;35249;35250;35251;35252;37525;37526;37527;47340;47341;59870;59871;66279;66280;66281;67827;67828;67829;75558;75559;75560;115400;115401;115402;115403;122048;122049;122050;123325;131143;131144;144801;144802;198047;201674;212764;212765;212766	17503;32672;35248;37525;47340;59870;66279;66281;67827;75558;115400;122048;123325;131144;144801;198047;201674;212764	--	--	0.12692	0.14562	0.15142	0.20253	0.15938	0.20533	0.13302	0.22286	0.127	0.20377	0.13528	0.17456	0.12692	0.14562	0.15142	0.20253	0.15938	0.20533	0.13302	0.22286	0.127	0.20377	0.13528	0.17456	1.147	no	1.338
532	O75563	Src kinase-associated phosphoprotein 2 OS=Homo sapiens OX=9606 GN=SKAP2 PE=1 SV=1	Inappropriate ioctl for device	4.3	O75563	O75563	1	4	4	4	11.4	41.216	359	0	5.5459	4976;14716;22062;35861	True;True;True;True	5321;15795;23692;39230	22634;22635;22636;22637;22638;67095;101624;101625;161886	22634;67095;101624;161886	--	--	0.1468	0.17215	0.13792	0.22288	0.16934	0.14859	0.16018	0.21791	0.097689	0.20728	0.14803	0.16891	0.1468	0.17215	0.13792	0.22288	0.16934	0.14859	0.16018	0.21791	0.097689	0.20728	0.14803	0.16891	1.173	no	1.616
533	O75569	Interferon-inducible double-stranded RNA-dependent protein kinase activator A OS=Homo sapiens OX=9606 GN=PRKRA PE=1 SV=1	Inappropriate ioctl for device	8.6	O75569	O75569	1	9	9	9	36.1	34.404	313	0	22.967	102;12000;25022;27607;31733;32528;36864;38299;42113	True;True;True;True;True;True;True;True;True	100;12901;26812;29583;34428;35296;40301;41835;45970	401;402;403;404;405;406;407;55025;55026;114762;114763;125917;125918;125919;125920;144692;144693;148149;148150;148151;165873;165874;165875;165876;171994;171995;189253;189254	403;55026;114762;125920;144692;148149;165873;171994;189254	386	169	0.14479	0.14641	0.15021	0.19565	0.16316	0.19754	0.13919	0.21169	0.13093	0.20682	0.1438	0.16153	0.14479	0.14641	0.15021	0.19565	0.16316	0.19754	0.13919	0.21169	0.13093	0.20682	0.1438	0.16153	1.011	no	1.303
534	O75582	Ribosomal protein S6 kinase alpha-5 OS=Homo sapiens OX=9606 GN=RPS6KA5 PE=1 SV=1	Inappropriate ioctl for device	7.1	O75582	O75582	1	2	1	1	1.7	89.864	802	0.0093855	1.098	6410;20012	True;False	6860;21456	28777;28778;91970	28777;91970	--	--	0.16486	0.18352	0.15186	0.17666	0.16194	0.16116	0.14834	0.17143	0.14842	0.23036	0.15036	0.1511	0.16486	0.18352	0.15186	0.17666	0.16194	0.16116	0.14834	0.17143	0.14842	0.23036	0.15036	0.1511	1.113	no	1.163
535	O75592	E3 ubiquitin-protein ligase MYCBP2 OS=Homo sapiens OX=9606 GN=MYCBP2 PE=1 SV=4	Inappropriate ioctl for device	7	O75592	O75592	1	5	5	5	1.4	513.63	4678	0.00020263	2.5048	18136;22209;26207;37949;47868	True;True;True;True;True	19455;23845;28074;41471;52178	83449;83450;102258;119754;170189;218459	83449;102258;119754;170189;218459	--	--	0.23515	0.097171	0.19502	0.15972	0.099841	0.21309	0.10074	0.21091	0.16604	0.26292	0.12008	0.13932	0.23515	0.097171	0.19502	0.15972	0.099841	0.21309	0.10074	0.21091	0.16604	0.26292	0.12008	0.13932	0.413	down	0.819
536	O75607	Nucleoplasmin-3 OS=Homo sapiens OX=9606 GN=NPM3 PE=1 SV=3	Inappropriate ioctl for device	4.3	O75607	O75607	1	1	1	1	8.4	19.343	178	0	10.868	31539	TRUE	34213	143729;143730;143731	143731	--	--	0.13731	0.086704	0.1469	0.21367	0.17648	0.23893	0.13946	0.22038	0.1036	0.22273	0.13666	0.17716	0.13731	0.086704	0.1469	0.21367	0.17648	0.23893	0.13946	0.22038	0.1036	0.22273	0.13666	0.17716	0.631	no	1.455
537	O75608	Acyl-protein thioesterase 1 OS=Homo sapiens OX=9606 GN=LYPLA1 PE=1 SV=1	Inappropriate ioctl for device	6.8	O75608	O75608	1	3	3	3	13.9	24.669	230	0	10.489	2367;3484;41879	True;True;True	2514;3732;45704	11017;11018;11019;15846;15847;15848;15849;188262;188263;188264;188265;188266;188267;188268;188269;188270	11019;15849;188267	--	--	0.15076	0.13174	0.15226	0.19335	0.15748	0.20523	0.13741	0.20903	0.12696	0.23362	0.12862	0.15319	0.15076	0.13174	0.15226	0.19335	0.15748	0.20523	0.13741	0.20903	0.12696	0.23362	0.12862	0.15319	0.874	no	1.270
538	O75616	GTPase Era, mitochondrial OS=Homo sapiens OX=9606 GN=ERAL1 PE=1 SV=2	Inappropriate ioctl for device	9.1	O75616	O75616	1	3	3	3	9.8	48.349	437	0	6.7513	11399;32530;40300	True;True;True	12261;35298;44012	52450;148153;180625	52450;148153;180625	--	--	0.14178	0.14736	0.15755	0.20568	0.16604	0.18159	0	0	0	0	0	0	0.14178	0.14736	0.15755	0.20568	0.16604	0.18159	0	0	0	0	0	0	1.039	no	1.305
539	O75629	Protein CREG1 OS=Homo sapiens OX=9606 GN=CREG1 PE=1 SV=1	Inappropriate ioctl for device	7.7	O75629	O75629	1	2	2	2	8.2	24.074	220	0.0059653	1.2824	18607;27685	True;True	19965;29662	85475;126193	85475;126193	--	--	0.30495	0.20688	0.10066	0.12628	0.12587	0.096656	0.11363	0.16791	0.13775	0.28204	0.1568	0.14187	0.30495	0.20688	0.10066	0.12628	0.12587	0.096656	0.11363	0.16791	0.13775	0.28204	0.1568	0.14187	0.678	no	1.255
540	O75643	U5 small nuclear ribonucleoprotein 200 kDa helicase OS=Homo sapiens OX=9606 GN=SNRNP200 PE=1 SV=2	Inappropriate ioctl for device	5.9	O75643	O75643	1	55	55	55	29	244.5	2136	0	236.04	589;2933;4837;5875;5959;6408;6487;7414;8597;8598;9372;13274;13455;14017;14565;16361;16362;17179;18080;18150;18274;21722;22118;23028;23289;24930;26058;28755;29631;29992;30000;30455;30814;31035;31620;32571;32605;34646;35464;35728;36003;38427;38523;38714;38880;40999;41865;44102;44339;47039;47697;48049;49164;49168;49558	True;True;True;True;True;True;True;True;True;True;True;True;True;True;True;True;True;True;True;True;True;True;True;True;True;True;True;True;True;True;True;True;True;True;True;True;True;True;True;True;True;True;True;True;True;True;True;True;True;True;True;True;True;True;True	614;3155;5175;6297;6387;6857;6943;7977;9244;9245;10072;14263;14449;15049;15636;17579;17580;18447;19398;19470;19602;23329;23749;24705;24985;26712;27908;30802;31730;32186;32187;32188;32198;32199;32854;33384;33675;34304;34305;35342;35377;37770;38783;39092;39378;41973;42074;42306;42482;44760;45689;48136;48390;51304;51995;52369;53560;53564;53976	2611;2612;2613;2614;13759;13760;13761;22198;22199;26708;26709;26710;26711;26712;26713;27029;27030;27031;27032;28762;28763;28764;28765;28766;28767;28768;28769;29162;29163;34585;34586;39921;39922;39923;43549;43550;43551;43552;60694;60695;61525;61526;61527;63927;63928;63929;63930;63931;63932;63933;63934;66480;66481;66482;75111;75112;75113;75114;75115;75116;78764;78765;78766;78767;83244;83505;84009;8…	2613;13759;22198;26712;27029;28763;29162;34585;39922;39923;43550;60694;61525;63927;66481;75113;75116;78765;83244;83505;84009;100085;101823;105780;106678;114411;119101;130592;135358;136886;136929;139027;140618;141701;144173;148339;148525;156954;160446;161417;162349;172451;172805;173712;174349;184142;188139;199701;201176;215132;217673;219268;224518;224527;226141	387;388;389;390;391	350;387;394;641;1764	0.14275	0.15261	0.14089	0.19133	0.15915	0.20635	0.13534	0.21141	0.12835	0.21685	0.13339	0.16124	0.14275	0.15261	0.14089	0.19133	0.15915	0.20635	0.13534	0.21141	0.12835	0.21685	0.13339	0.16124	1.069	no	1.358
541	O75648	Mitochondrial tRNA-specific 2-thiouridylase 1 OS=Homo sapiens OX=9606 GN=TRMU PE=1 SV=2	Inappropriate ioctl for device	8.1	O75648	O75648	1	3	3	3	7.6	47.744	421	0.0026144	1.5983	14620;41213;44716	True;True;True	15695;44988;48788	66741;185195;185196;203145	66741;185196;203145	--	--	0	0	0	0	0	0	0.13643	0.22419	0.14422	0.22999	0.13676	0.14683	0	0	0	0	0	0	0.13643	0.22419	0.14422	0.22999	0.13676	0.14683	--	no	--
542	O75663	TIP41-like protein OS=Homo sapiens OX=9606 GN=TIPRL PE=1 SV=2	Inappropriate ioctl for device	5.8	O75663	O75663	1	6	6	6	27.2	31.444	272	0	7.8676	5353;11610;17146;19258;23874;43317	True;True;True;True;True;True	5725;12488;18413;20663;25598;47283	24457;24458;53403;78611;78612;78613;78614;78615;88245;88246;88247;109798;195192;195193	24457;53403;78614;88246;109798;195192	392	49	0.13895	0.14022	0.15189	0.1891	0.17282	0.20424	0.14563	0.20957	0.13178	0.20464	0.15612	0.1563	0.13895	0.14022	0.15189	0.1891	0.17282	0.20424	0.14563	0.20957	0.13178	0.20464	0.15612	0.1563	1.009	no	1.245
543	O75674	TOM1-like protein 1 OS=Homo sapiens OX=9606 GN=TOM1L1 PE=1 SV=2	Inappropriate ioctl for device	4.9	O75674	O75674	1	1	1	1	2.7	52.988	476	0	7.1151	32708	TRUE	35484	148967;148968	148967	--	--	0	0	0	0	0	0	0.15021	0.2495	0.17186	0.11509	0.18852	0.12482	0	0	0	0	0	0	0.15021	0.2495	0.17186	0.11509	0.18852	0.12482	--	no	--
544	O75676	Ribosomal protein S6 kinase alpha-4 OS=Homo sapiens OX=9606 GN=RPS6KA4 PE=1 SV=1	Inappropriate ioctl for device	8.4	O75676	O75676	1	3	3	2	4.1	85.605	772	0	3.0171	15182;20012;47315	True;True;True	16304;21456;51597	69477;69478;91970;216306	69477;91970;216306	--	--	0.16714	0.1705	0.16256	0.17935	0.15537	0.16508	0.16848	0.18173	0.12815	0.23152	0.17277	0.11736	0.16714	0.1705	0.16256	0.17935	0.15537	0.16508	0.16848	0.18173	0.12815	0.23152	0.17277	0.11736	1.020	no	1.103
545	O75688	Protein phosphatase 1B OS=Homo sapiens OX=9606 GN=PPM1B PE=1 SV=1	Inappropriate ioctl for device	4.7	O75688	O75688	1	12	12	10	31.7	52.642	479	0	55.547	2311;14181;16593;18176;20610;32935;34581;37346;37505;37521;43506;48509	True;True;True;True;True;True;True;True;True;True;True;True	2457;15221;17828;19497;22090;35740;37692;40821;40987;41006;47500;52858	10768;10769;64583;76206;83596;83597;83598;94739;94740;149976;149977;156666;167912;167913;168397;168449;196687;221341;221342	10768;64583;76206;83596;94740;149977;156666;167912;168397;168449;196687;221342	--	--	0.15127	0.15089	0.1672	0.1932	0.16146	0.18566	0.12799	0.20125	0.13822	0.2143	0.15587	0.15694	0.15127	0.15089	0.1672	0.1932	0.16146	0.18566	0.12799	0.20125	0.13822	0.2143	0.15587	0.15694	0.997	no	1.156
546	O75689	Arf-GAP with dual PH domain-containing protein 1 OS=Homo sapiens OX=9606 GN=ADAP1 PE=1 SV=2	Inappropriate ioctl for device	9.3	O75689	O75689	1	2	2	2	5.3	43.395	374	0.0003992	2.3454	11867;19414	True;True	12763;20826	54417;88946;88947;88948	54417;88947	--	--	0.1477	0.12764	0.17258	0.20273	0.1486	0.18933	0.14546	0.19282	0.16643	0.19727	0.14163	0.15639	0.1477	0.12764	0.17258	0.20273	0.1486	0.18933	0.14546	0.19282	0.16643	0.19727	0.14163	0.15639	0.864	no	1.175
547	O75691	Small subunit processome component 20 homolog OS=Homo sapiens OX=9606 GN=UTP20 PE=1 SV=3	Inappropriate ioctl for device	7.4	O75691	O75691	1	6	6	6	1.8	318.38	2785	0	3.2183	9511;10277;26174;29851;32143;47400	True;True;True;True;True;True	10218;11032;28037;31973;34869;51685	44110;44111;47926;119504;136231;136232;146629;216587	44111;47926;119504;136231;146629;216587	393	1038	0.13116	0.12707	0.14075	0.19652	0.13869	0.24919	0.1214	0.25461	0.12318	0.20405	0.11726	0.18075	0.13116	0.12707	0.14075	0.19652	0.13869	0.24919	0.1214	0.25461	0.12318	0.20405	0.11726	0.18075	0.969	no	1.396
548	O75694	Nuclear pore complex protein Nup155 OS=Homo sapiens OX=9606 GN=NUP155 PE=1 SV=1	Inappropriate ioctl for device	6.1	O75694	O75694	1	20	20	20	18	155.2	1391	0	77.402	329;1434;10256;17355;18000;18301;19599;21120;21372;21417;22305;22471;26689;27062;28296;29661;29664;39372;43569;49544	True;True;True;True;True;True;True;True;True;True;True;True;True;True;True;True;True;True;True;True	349;1514;11011;18635;19315;19630;21021;22663;22934;22996;23947;24121;28588;28970;30314;31761;31764;43002;47566;53961	1391;1392;6337;6338;6339;47840;47841;79766;79767;82953;84110;84111;84112;89790;96946;96947;98308;98644;102841;102842;102843;103564;121785;121786;121787;123587;128639;135461;135467;135468;135469;176287;197180;197181;197182;226082;226083	1392;6338;47841;79767;82953;84111;89790;96947;98308;98644;102841;103564;121785;123587;128639;135461;135468;176287;197181;226082	--	--	0.13985	0.13693	0.14695	0.19646	0.17633	0.20253	0.14418	0.22932	0.12567	0.20636	0.13573	0.15709	0.13985	0.13693	0.14695	0.19646	0.17633	0.20253	0.14418	0.22932	0.12567	0.20636	0.13573	0.15709	0.979	no	1.337
549	O75695	Protein XRP2 OS=Homo sapiens OX=9606 GN=RP2 PE=1 SV=4	Inappropriate ioctl for device	4.7	O75695	O75695	1	3	3	3	7.1	39.641	350	0	3.7919	2965;14948;35661	True;True;True	3188;16051;39018	13874;13875;13876;13877;68241;68242;68243;68244;68245;68246;68247;68248;161158	13874;68245;161158	--	--	0.15076	0.15291	0.1415	0.20524	0.15969	0.18151	0.15227	0.21017	0.12653	0.19807	0.14325	0.15722	0.15076	0.15291	0.1415	0.20524	0.15969	0.18151	0.15227	0.21017	0.12653	0.19807	0.14325	0.15722	1.014	no	1.450
550	O75718	Cartilage-associated protein OS=Homo sapiens OX=9606 GN=CRTAP PE=1 SV=1	Inappropriate ioctl for device	5.5	O75718	O75718	1	8	8	8	22.7	46.561	401	0	26.949	1721;10361;13151;25189;37246;38366;42463;45731	True;True;True;True;True;True;True;True	1823;11118;14123;26987;40710;41910;46341;49913	7725;7726;48213;48214;48215;48216;48217;48218;60237;115438;167414;172261;190442;190443;208222	7725;48216;60237;115438;167414;172261;190443;208222	394	229	0.12245	0.16976	0.11845	0.24668	0.12573	0.2135	0.1357	0.23672	0.12333	0.20888	0.11784	0.20312	0.12245	0.16976	0.11845	0.24668	0.12573	0.2135	0.1357	0.23672	0.12333	0.20888	0.11784	0.20312	1.386	no	2.083
551	O75746	Calcium-binding mitochondrial carrier protein Aralar1 OS=Homo sapiens OX=9606 GN=SLC25A12 PE=1 SV=2	Inappropriate ioctl for device	8.6	O75746	O75746	1	16	14	14	24.5	74.761	678	0	77.048	1547;6367;7575;12664;12952;13780;16886;19017;21884;24243;31633;38878;46303;48243;48847;49045	False;True;True;True;True;True;True;True;True;True;True;True;True;False;True;True	1640;6814;8150;13615;13915;14800;18137;18138;20406;23504;25992;34318;42480;50517;52579;53210;53434	7075;28599;28600;28601;28602;35284;35285;58314;58315;58316;58317;58318;58319;59449;59450;62973;77361;77362;77363;77364;77365;87209;87210;87211;87212;87213;100776;111371;111372;144230;144231;144232;174341;174342;210745;210746;220189;220190;220191;222947;222948;222949;222950;223958	7075;28599;35284;58314;59449;62973;77361;87211;100776;111371;144230;174341;210746;220189;222947;223958	395;396	34;368	0.16016	0.14115	0.16273	0.19732	0.19141	0.15445	0.15546	0.19782	0.12345	0.20364	0.16609	0.15422	0.16016	0.14115	0.16273	0.19732	0.19141	0.15445	0.15546	0.19782	0.12345	0.20364	0.16609	0.15422	0.881	no	1.213
552	O75764	Transcription elongation factor A protein 3 OS=Homo sapiens OX=9606 GN=TCEA3 PE=1 SV=2	Inappropriate ioctl for device	9.7	O75764	O75764	1	4	4	4	13.5	38.971	348	0	12.447	16642;30767;32975;40948	True;True;True;True	17881;33312;33313;35783;44709	76437;140404;140405;140406;150131;150132;183950	76437;140405;150132;183950	397	275	0.16307	0.12817	0.17521	0.15624	0.20427	0.16329	0.20867	0.21595	0.079953	0.1184	0.22787	0.14916	0.16307	0.12817	0.17521	0.15624	0.20427	0.16329	0.20867	0.21595	0.079953	0.1184	0.22787	0.14916	0.786	no	0.892
553	O75781	Paralemmin-1 OS=Homo sapiens OX=9606 GN=PALM PE=1 SV=2	Inappropriate ioctl for device	4.6	O75781	O75781	1	3	3	3	12.4	42.075	387	0	12.593	590;45539;47670	True;True;True	615;49689;51967	2615;207413;207414;217531	2615;207413;217531	--	--	0.15241	0.14508	0.1867	0.19819	0.18467	0.13294	0.186	0.14274	0.15172	0.17428	0.16296	0.16093	0.15241	0.14508	0.1867	0.19819	0.18467	0.13294	0.186	0.14274	0.15172	0.17428	0.16296	0.16093	0.952	no	1.062
554	O75787	Renin receptor OS=Homo sapiens OX=9606 GN=ATP6AP2 PE=1 SV=2	Inappropriate ioctl for device	6	O75787	O75787	1	1	1	1	5.1	39.008	350	0.0029851	1.5837	25281	TRUE	27083	115834;115835	115834	--	--	0.15695	0.11268	0.13542	0.20758	0.1411	0.24627	0.13239	0.24479	0.11534	0.18435	0.12955	0.19357	0.15695	0.11268	0.13542	0.20758	0.1411	0.24627	0.13239	0.24479	0.11534	0.18435	0.12955	0.19357	0.718	no	1.533
555	O75791	GRB2-related adapter protein 2 OS=Homo sapiens OX=9606 GN=GRAP2 PE=1 SV=1	Inappropriate ioctl for device	7	O75791	O75791	1	4	4	4	13	37.909	330	0	3.1557	945;3629;11582;31414	True;True;True;True	996;3881;12460;34085	4410;16504;16505;53290;143202;143203	4410;16504;53290;143202	--	--	0.1764	0.22177	0.14922	0.15859	0.14467	0.14935	0.20057	0.19968	0.10977	0.18304	0.1483	0.14914	0.1764	0.22177	0.14922	0.15859	0.14467	0.14935	0.20057	0.19968	0.10977	0.18304	0.1483	0.14914	1.257	no	1.063
556	O75792	Ribonuclease H2 subunit A OS=Homo sapiens OX=9606 GN=RNASEH2A PE=1 SV=2	Inappropriate ioctl for device	4.9	O75792	O75792	1	5	5	5	18.1	33.395	299	0	11.133	9330;21676;22406;22806;28146	True;True;True;True;True	10028;23278;24053;24473;30152	43301;43302;43303;99874;103282;103283;104964;128051;128052	43301;99874;103283;104964;128051	--	--	0.12343	0.13696	0.13803	0.17698	0.14005	0.28154	0.13933	0.20173	0.12281	0.20894	0.13947	0.16457	0.12343	0.13696	0.13803	0.17698	0.14005	0.28154	0.13933	0.20173	0.12281	0.20894	0.13947	0.16457	1.110	no	1.282
557	O75794	Cell division cycle protein 123 homolog OS=Homo sapiens OX=9606 GN=CDC123 PE=1 SV=1	Inappropriate ioctl for device	4.4	O75794	O75794	1	5	5	5	17.9	39.134	336	0	6.0597	5525;7907;39149;39747;46112	True;True;True;True;True	5916;8499;42769;43406;50322	25152;25153;36755;175419;177895;177896;210074	25153;36755;175419;177896;210074	--	--	0.11495	0.16215	0.11715	0.1995	0.14358	0.26267	0.11744	0.17972	0.1141	0.30173	0.14422	0.14279	0.11495	0.16215	0.11715	0.1995	0.14358	0.26267	0.11744	0.17972	0.1141	0.30173	0.14422	0.14279	1.411	no	1.703
558	O75795	UDP-glucuronosyltransferase 2B17 OS=Homo sapiens OX=9606 GN=UGT2B17 PE=1 SV=1	Inappropriate ioctl for device	8.7	O75795;P36537	O75795	2	12	12	5	21.3	61.095	530	0	21.013	990;14117;19911;24327;25080;31188;39748;39749;41256;45640;47684;47875	True;True;True;True;True;True;True;True;True;True;True;True	1047;15152;21351;26082;26876;33843;43407;43408;43409;45036;49797;49798;51982;52186	4593;64348;64349;91462;91463;111780;115019;115020;115021;115022;115023;142331;142332;177897;177898;177899;177900;177901;177902;177903;177904;185504;185505;185506;185507;185508;185509;207846;207847;217569;217570;217571;217572;217573;217574;217575;217576;218476	4593;64349;91463;111780;115020;142332;177900;177904;185508;207847;217571;218476	398;399	39;444	0.35812	0.074129	0.083006	0.098823	0.27781	0.10181	0.45237	0.20568	0.082126	0.11398	0.069702	0.072909	0.35812	0.074129	0.083006	0.098823	0.27781	0.10181	0.45237	0.20568	0.082126	0.11398	0.069702	0.072909	0.207	down	1.191
559	O75817	Ribonuclease P protein subunit p20 OS=Homo sapiens OX=9606 GN=POP7 PE=1 SV=2	Inappropriate ioctl for device	9.2	O75817	O75817	1	1	1	1	10.7	15.651	140	0.0002035	2.5701	14364	TRUE	15422	65636	65636	--	--	0	0	0	0	0	0	0.12838	0.22949	0.13174	0.196	0.13632	0.17806	0	0	0	0	0	0	0.12838	0.22949	0.13174	0.196	0.13632	0.17806	--	no	--
560	O75821	Eukaryotic translation initiation factor 3 subunit G OS=Homo sapiens OX=9606 GN=EIF3G PE=1 SV=2	Inappropriate ioctl for device	5.9	O75821	O75821	1	11	11	11	26.2	35.611	320	0	51.298	7415;9695;9751;9752;11253;14889;27617;43067;43068;46740;46741	True;True;True;True;True;True;True;True;True;True;True	7978;10416;10473;10474;12105;15987;29593;47005;47006;50984;50985	34587;34588;45412;45413;45414;45415;45416;45417;45644;45645;45646;45647;45648;45649;45650;45651;45652;45653;51780;51781;51782;51783;51784;51785;67879;67880;125942;125943;125944;125945;125946;193798;193799;212903;212904;212905;212906	34588;45413;45651;45652;51782;67879;125943;193798;193799;212903;212906	--	--	0.13511	0.15831	0.14794	0.19109	0.17051	0.20967	0.13389	0.21844	0.12689	0.20793	0.14272	0.16217	0.13511	0.15831	0.14794	0.19109	0.17051	0.20967	0.13389	0.21844	0.12689	0.20793	0.14272	0.16217	1.172	no	1.292
561	O75822	Eukaryotic translation initiation factor 3 subunit J OS=Homo sapiens OX=9606 GN=EIF3J PE=1 SV=2	Inappropriate ioctl for device	4.4	O75822	O75822	1	7	7	7	28.7	29.062	258	0	36.573	11280;17502;21635;27902;36026;45573;45574	True;True;True;True;True;True;True	12134;12135;18788;23233;29890;39403;49725;49726	51871;51872;51873;51874;51875;51876;51877;80519;80520;80521;80522;80523;99715;99716;127151;127152;127153;127154;127155;127156;127157;127158;127159;162425;162426;207553;207554;207555;207556;207557;207558;207559;207560;207561	51871;80520;99716;127152;162425;207557;207558	400	148	0.13631	0.13853	0.15063	0.19305	0.16838	0.21082	0.13956	0.21305	0.11312	0.20916	0.13521	0.17467	0.13631	0.13853	0.15063	0.19305	0.16838	0.21082	0.13956	0.21305	0.11312	0.20916	0.13521	0.17467	1.016	no	1.282
562	O75828	Carbonyl reductase [NADPH] 3 OS=Homo sapiens OX=9606 GN=CBR3 PE=1 SV=3	Inappropriate ioctl for device	6	O75828	O75828	1	6	3	3	10.5	30.85	277	0	2.7722	2585;12778;16618;25773;36704;47070	False;False;False;True;True;True	2743;13733;17854;27607;40132;51337	12019;58714;58715;58716;58717;58718;58719;58720;58721;58722;58723;58724;76311;76312;76313;76314;76315;117953;117954;117955;117956;117957;117958;117959;165310;215277;215278;215279	12019;58719;76313;117953;165310;215277	--	--	0.14096	0.15253	0.16691	0.20094	0.17274	0.16907	0.14411	0.20177	0.26043	0.14824	0.13961	0.1185	0.14096	0.15253	0.16691	0.20094	0.17274	0.16907	0.14411	0.20177	0.26043	0.14824	0.13961	0.1185	1.082	no	1.204
563	O75832	26S proteasome non-ATPase regulatory subunit 10 OS=Homo sapiens OX=9606 GN=PSMD10 PE=1 SV=1	Inappropriate ioctl for device	6	O75832	O75832	1	8	8	8	35.8	24.428	226	0	62.337	3671;5852;11079;15272;24787;27202;27203;42133	True;True;True;True;True;True;True;True	3924;6273;6274;11915;16402;26567;29114;29115;45991	16640;16641;26585;26586;26587;26588;50956;50957;69862;69863;69864;69865;69866;69867;113799;113800;113801;113802;113803;124060;124061;124062;124063;124064;124065;124066;189307	16641;26587;50956;69863;113799;124060;124061;189307	401	143	0.14352	0.12535	0.14732	0.21302	0.16807	0.19948	0.15724	0.18304	0.10445	0.19967	0.17193	0.16214	0.14352	0.12535	0.14732	0.21302	0.16807	0.19948	0.15724	0.18304	0.10445	0.19967	0.17193	0.16214	0.873	no	1.446
564	O75843	AP-1 complex subunit gamma-like 2 OS=Homo sapiens OX=9606 GN=AP1G2 PE=1 SV=1	Inappropriate ioctl for device	6.5	O75843	O75843	1	7	7	7	10.2	87.116	785	0	28.377	4077;5201;15276;17585;26898;27850;47097	True;True;True;True;True;True;True	4363;5561;16406;18877;28800;29835;51365	18487;18488;23830;69877;80949;80950;80951;80952;80953;80954;123016;123017;126975;126976;215379	18487;23830;69877;80953;123016;126976;215379	--	--	0.14648	0.15249	0.16035	0.19914	0.16779	0.17226	0.12829	0.2351	0.15348	0.18665	0.12432	0.16889	0.14648	0.15249	0.16035	0.19914	0.16779	0.17226	0.12829	0.2351	0.15348	0.18665	0.12432	0.16889	1.041	no	1.242
565	O75844	CAAX prenyl protease 1 homolog OS=Homo sapiens OX=9606 GN=ZMPSTE24 PE=1 SV=2	Inappropriate ioctl for device	7.6	O75844	O75844	1	11	11	11	24.2	54.812	475	0	33.784	2018;6024;6726;13797;18011;26280;29751;31282;37675;39236;42749	True;True;True;True;True;True;True;True;True;True;True	2147;6456;7202;14817;19326;28151;31852;33943;41170;42861;46661	9329;9330;9331;27262;27263;31230;31231;31232;63022;82985;82986;120052;135807;135808;142697;142698;142699;169040;169041;169042;175816;175817;191967	9329;27262;31230;63022;82986;120052;135808;142699;169042;175816;191967	--	--	0.139	0.13649	0.14632	0.21408	0.16509	0.18456	0.12575	0.20378	0.12599	0.22867	0.14358	0.15721	0.139	0.13649	0.14632	0.21408	0.16509	0.18456	0.12575	0.20378	0.12599	0.22867	0.14358	0.15721	0.982	no	1.463
566	O75874	Isocitrate dehydrogenase [NADP] cytoplasmic OS=Homo sapiens OX=9606 GN=IDH1 PE=1 SV=2	Inappropriate ioctl for device	7	O75874	O75874	1	25	23	23	60.4	46.659	414	0	265.27	3757;3758;4611;5913;6189;8145;12914;16651;17560;17798;20203;21315;21969;22795;25460;25973;29430;31687;33122;36874;36955;37687;42828;44074;46854	True;True;True;True;True;True;True;True;True;True;True;True;False;True;True;True;True;False;True;True;True;True;True;True;True	4014;4015;4935;6339;6632;8760;13874;17891;18851;19103;21657;22868;22869;22870;23594;24460;24461;24462;27275;27817;27818;27819;31519;34374;35943;35944;40311;40312;40398;41184;41185;46746;48105;51104;51105;51106	17011;17012;17013;17014;17015;17016;17017;17018;17019;17020;17021;21373;21374;21375;26841;26842;26843;27890;27891;27892;27893;37947;37948;59199;59200;59201;59202;59203;59204;59205;59206;59207;59208;59209;59210;59211;59212;59213;59214;76451;76452;76453;76454;76455;76456;76457;80833;80834;80835;80836;80837;80838;80839;80840;80841;80842;80843;80844;80845;80846;80847;80848;80849;80850;80851;80852;820…	17012;17020;21373;26841;27890;37948;59202;76452;80838;82086;93016;97843;101279;104891;116621;118676;134388;144468;150778;165939;166256;169089;192520;199581;213424	402;403;404;405;406;407;408;409;410;411	13;18;180;182;199;254;259;290;291;398	0.16654	0.12105	0.16256	0.20145	0.16188	0.18163	0.13845	0.22287	0.14115	0.15842	0.16293	0.16047	0.16654	0.12105	0.16256	0.20145	0.16188	0.18163	0.13845	0.22287	0.14115	0.15842	0.16293	0.16047	0.727	no	1.239
567	O75880	Protein SCO1 homolog, mitochondrial OS=Homo sapiens OX=9606 GN=SCO1 PE=1 SV=1	Inappropriate ioctl for device	9.2	O75880	O75880	1	3	3	3	16.3	33.814	301	0	6.5636	18130;22558;29225	True;True;True	19449;24210;31302	83429;83430;83431;83432;83433;83434;103889;132804	83430;103889;132804	--	--	0.15891	0.15197	0.16754	0.19766	0.15776	0.16461	0.15259	0.17977	0.1316	0.18906	0.159	0.16557	0.15891	0.15197	0.16754	0.19766	0.15776	0.16461	0.15259	0.17977	0.1316	0.18906	0.159	0.16557	0.956	no	1.180
568	O75884	Serine hydrolase RBBP9 OS=Homo sapiens OX=9606 GN=RBBP9 PE=1 SV=2	Inappropriate ioctl for device	6.1	O75884	O75884	1	1	1	1	4.8	21	186	0.0083869	1.1765	32248	TRUE	34992;34993	147074;147075;147076;147077;147078	147075	412	44	0.13119	0.14504	0.13266	0.23373	0.15589	0.19474	0.1274	0.17431	0.1383	0.28764	0.13606	0.13629	0.13119	0.14504	0.13266	0.23373	0.15589	0.19474	0.1274	0.17431	0.1383	0.28764	0.13606	0.13629	1.106	no	1.762
569	O75886	Signal transducing adapter molecule 2 OS=Homo sapiens OX=9606 GN=STAM2 PE=1 SV=1	Inappropriate ioctl for device	4.7	O75886	O75886	1	7	7	5	14.5	58.164	525	0	15.91	5350;18588;19589;29335;33302;38547;45162	True;True;True;True;True;True;True	5722;19946;21011;31415;36129;42097;49287	24444;85402;85403;85404;85405;85406;89751;89752;133289;133290;133291;133292;133293;133294;151356;172914;172915;172916;205571;205572;205573;205574;205575;205576	24444;85402;89752;133290;151356;172916;205573	--	--	0.15501	0.14383	0.15417	0.1892	0.16878	0.1757	0.13838	0.20218	0.13395	0.20617	0.14978	0.14975	0.15501	0.14383	0.15417	0.1892	0.16878	0.1757	0.13838	0.20218	0.13395	0.20617	0.14978	0.14975	0.928	no	1.227
570	O75891	Cytosolic 10-formyltetrahydrofolate dehydrogenase OS=Homo sapiens OX=9606 GN=ALDH1L1 PE=1 SV=2	Inappropriate ioctl for device	5.8	O75891	O75891	1	12	10	10	16.1	98.828	902	0	58.77	1463;2851;6355;8696;12041;13035;14126;17500;20888;25334;30619;46427	True;True;True;True;True;False;True;True;True;True;True;False	1546;3067;6802;9350;12947;14001;15161;18786;22417;27140;33092;50649	6522;13437;28543;28544;40209;40210;55216;55217;59814;59815;59816;59817;64373;80514;80515;96090;96091;96092;115989;139737;211536;211537	6522;13437;28544;40209;55217;59817;64373;80515;96091;115989;139737;211537	--	--	0.17039	0.13992	0.16432	0.19916	0.15922	0.16954	0.1064	0.31933	0.15001	0.14456	0.11628	0.16217	0.17039	0.13992	0.16432	0.19916	0.15922	0.16954	0.1064	0.31933	0.15001	0.14456	0.11628	0.16217	0.821	no	1.212
571	O75907	Diacylglycerol O-acyltransferase 1 OS=Homo sapiens OX=9606 GN=DGAT1 PE=1 SV=2	Inappropriate ioctl for device	9.6	O75907	O75907	1	2	2	2	6.1	55.278	488	0.00039463	2.216	5565;27867	True;True	5958;29853	25281;25282;127031	25281;127031	--	--	0.15085	0.15864	0.16106	0.17404	0.19142	0.16398	0.11946	0.17101	0.21877	0.20973	0.12876	0.12979	0.15085	0.15864	0.16106	0.17404	0.19142	0.16398	0.11946	0.17101	0.21877	0.20973	0.12876	0.12979	1.052	no	1.081
572	O75909	Cyclin-K OS=Homo sapiens OX=9606 GN=CCNK PE=1 SV=2	Inappropriate ioctl for device	8.6	O75909	O75909	1	2	2	2	4.7	64.239	580	0	4.3037	132;6210	True;True	131;6653	507;28013;28014;28015;28016	507;28014	--	--	0.13745	0.1593	0.1545	0.18874	0.17643	0.17701	0.13056	0.21237	0.12102	0.21134	0.16691	0.1578	0.13745	0.1593	0.1545	0.18874	0.17643	0.17701	0.13056	0.21237	0.12102	0.21134	0.16691	0.1578	1.159	no	1.222
573	O75911	Short-chain dehydrogenase/reductase 3 OS=Homo sapiens OX=9606 GN=DHRS3 PE=1 SV=2	Inappropriate ioctl for device	9.1	O75911	O75911	1	2	2	2	9.9	33.548	302	0	7.1817	37768;44398	True;True	41267;48451	169368;169369;201688	169369;201688	--	--	0.26273	0.11158	0.12162	0.23265	0.11763	0.15379	0.21822	0.16603	0.12811	0.23208	0.12779	0.12778	0.26273	0.11158	0.12162	0.23265	0.11763	0.15379	0.21822	0.16603	0.12811	0.23208	0.12779	0.12778	0.425	down	1.913
574	O75915	PRA1 family protein 3 OS=Homo sapiens OX=9606 GN=ARL6IP5 PE=1 SV=1	Inappropriate ioctl for device	10.3	O75915	O75915	1	6	6	6	28.7	21.614	188	0	74.086	4419;28796;29994;30042;36302;42143	True;True;True;True;True;True	4731;30849;32190;32258;39699;46002;46003	20617;20618;20619;20620;20621;20622;130742;130743;130744;130745;130746;130747;130748;130749;136893;137057;137058;137059;163411;163412;163413;163414;189347;189348;189349;189350;189351;189352;189353;189354;189355;189356;189357	20617;130742;136893;137059;163414;189354	413	162	0.1547	0.15928	0.14715	0.215	0.15643	0.15358	0.15339	0.21121	0.1193	0.18136	0.16555	0.16858	0.1547	0.15928	0.14715	0.215	0.15643	0.15358	0.15339	0.21121	0.1193	0.18136	0.16555	0.16858	1.030	no	1.461
575	O75923	Dysferlin OS=Homo sapiens OX=9606 GN=DYSF PE=1 SV=1	Inappropriate ioctl for device	5.3	O75923	O75923	1	14	13	13	7.1	237.29	2080	0	15.824	1153;7618;18837;19738;20329;20976;23003;24296;28193;32171;38174;42473;45923;47673	True;True;True;True;True;True;True;True;True;False;True;True;True;True	1216;8194;20217;21167;21790;22514;24679;26050;30203;34900;41703;46351;50126;51970	5153;5154;5155;5156;35461;35462;86471;90549;90550;93570;96331;105711;111663;128217;128218;128219;146720;146721;146722;146723;171289;190465;209380;209381;217534	5153;35462;86471;90550;93570;96331;105711;111663;128218;146720;171289;190465;209380;217534	--	--	0.14746	0.16464	0.14474	0.20174	0.16597	0.15729	0.14002	0.1927	0.13859	0.21981	0.15129	0.14558	0.14746	0.16464	0.14474	0.20174	0.16597	0.15729	0.14002	0.1927	0.13859	0.21981	0.15129	0.14558	1.117	no	1.394
576	O75934	Pre-mRNA-splicing factor SPF27 OS=Homo sapiens OX=9606 GN=BCAS2 PE=1 SV=1	Inappropriate ioctl for device	5.4	O75934	O75934	1	9	9	8	36.9	26.131	225	0	26.028	7967;7968;10411;18157;34933;36387;41373;47352;48275	True;True;True;True;True;True;True;True;True	8565;8566;11179;19477;39794;45165;51635;51636;52612	37017;37018;37019;37020;37021;48421;48422;48423;83531;83532;163737;186023;186024;216411;216412;216413;220328	37017;37018;48421;83532;163737;186023;216411;220328	414	145	0.135	0.16307	0.1402	0.203	0.1536	0.22561	0.12878	0.21002	0.12013	0.23247	0.13367	0.15612	0.135	0.16307	0.1402	0.203	0.1536	0.22561	0.12878	0.21002	0.12013	0.23247	0.13367	0.15612	1.208	no	1.448
577	O75935	Dynactin subunit 3 OS=Homo sapiens OX=9606 GN=DCTN3 PE=1 SV=1	Inappropriate ioctl for device	5.1	O75935	O75935	1	5	5	5	24.2	21.119	186	0	12.193	1491;2418;46238;47925;48803	True;True;True;True;True	1576;2566;50451;52239;53166	6822;11176;11177;11178;11179;11180;210571;210572;210573;210574;210575;210576;218669;218670;218671;222780	6822;11179;210575;218671;222780	--	--	0.1536	0.14461	0.16128	0.20025	0.1737	0.15786	0.13811	0.20277	0.14223	0.19662	0.16229	0.16007	0.1536	0.14461	0.16128	0.20025	0.1737	0.15786	0.13811	0.20277	0.14223	0.19662	0.16229	0.16007	0.941	no	1.242
578	O75937	DnaJ homolog subfamily C member 8 OS=Homo sapiens OX=9606 GN=DNAJC8 PE=1 SV=2	Inappropriate ioctl for device	9.7	O75937	O75937	1	6	6	6	25.7	29.841	253	0	13.571	2186;9078;25097;26844;34713;40790	True;True;True;True;True;True	2324;9753;26893;28746;37845;44542	10126;10127;10128;10129;10130;10131;42088;42089;42090;42091;42092;115063;115064;115065;122307;122308;122309;122310;157127;157128;157129;157130;157131;157132;183047;183048	10130;42088;115063;122310;157128;183048	--	--	0.13964	0.15303	0.13616	0.20232	0.15961	0.19559	0.1606	0.20079	0.11078	0.20951	0.14834	0.16365	0.13964	0.15303	0.13616	0.20232	0.15961	0.19559	0.1606	0.20079	0.11078	0.20951	0.14834	0.16365	1.096	no	1.486
579	O75940	Survival of motor neuron-related-splicing factor 30 OS=Homo sapiens OX=9606 GN=SMNDC1 PE=1 SV=1	Inappropriate ioctl for device	7.4	O75940	O75940	1	3	3	3	20.6	26.711	238	0	13.501	6497;6576;37707	True;True;True	6953;7042;41205	29197;29198;29199;29200;29571;29572;29573;29574;169151;169152	29197;29572;169151	--	--	0.14419	0.15818	0.14536	0.17136	0.1614	0.19186	0.1402	0.21531	0.12204	0.209	0.14613	0.16453	0.14419	0.15818	0.14536	0.17136	0.1614	0.19186	0.1402	0.21531	0.12204	0.209	0.14613	0.16453	1.097	no	1.179
[truncated: 5,140 more rows]
[truncated: 9 more columns]

## Sheet: Header description
Header	Implication
id	The index number of the protein group which interacts with other files
Accession	Login number of representative protein
Description	Information description of representative protein
GeneSymbol	the official gene number of the representative protein
pI	The predicted isoelectric point of representative protein
Protein IDs	The protein group contains all proteins
Majority protein IDs	The protein group contains more than half of the peptide, the protein ID
Number of proteins	The number of protein types contained in the protein group
Peptides	The total number of peptides contained in the protein group
Razor + unique peptides	The number of protein group specific peptides contained in the protein group
Unique peptides	The number of protein specific peptides contained in the protein group
Unique + razor sequence coverage [%]	Protein identification coverage
[truncated: 19 more rows]
